# Supplementary material for: The Whole-transcriptome Landscape of Diabetes-related Sarcopenia Reveals the Specific Function of Novel lncRNA Gm20743
Source: Commun Biol. 2022 Aug 1;5:774. doi: 10.1038/s42003-022-03728-8 (PMC9343400; doi:10.1038/s42003-022-03728-8)
Supplement: Supplementary file 3 — Supplementary Data 1 [file 42003_2022_3728_MOESM3_ESM.xls]

## Sheet: 614个up mRNA
Supplementary Data 1. Upregulated mRNAs in GAS of db/db vs. db/m mice.
Gene ID	Gene Symbol	Type	log2FC	p-value	q-value
70892	Ttll7	mRNA	0.918823	0	0
234214	Sorbs2	mRNA	0.776844	0	0
269016	Sh3rf2	mRNA	1.69692	0	0
116847	Prelp	mRNA	1.1465	0	0
53412	Ppp1r3c	mRNA	1.06827	0	0
27226	Pla2g7	mRNA	1.33148	0	0
18708	Pik3r1	mRNA	1.05149	0	0
170768	Pfkfb3	mRNA	0.708545	0	0
382384	Odf3l2	mRNA	2.17035	0	0
18162	Npr3	mRNA	2.27711	0	0
74843	Mss51	mRNA	1.40863	0	0
208104	Mlxip	mRNA	0.640963	0	0
320878	Mical2	mRNA	0.664785	0	0
319476	Lrtm1	mRNA	1.52347	0	0
16846	Lep	mRNA	4.93941	0	0
21847	Klf10	mRNA	0.986283	0	0
16515	Kcnj12	mRNA	0.884201	0	0
15439	Hp	mRNA	1.73406	0	0
102634778	Gm32280	mRNA	1.24537	0	0
14600	Ghr	mRNA	0.626992	0	0
14264	Fmod	mRNA	0.726762	0	0
14229	Fkbp5	mRNA	1.46883	0	0
209224	Enox2	mRNA	1.22081	0	0
67484	Eepd1	mRNA	0.699043	0	0
50781	Dkk3	mRNA	1.95814	0	0
67800	Dgat2	mRNA	1.21507	0	0
73284	Ddit4l	mRNA	0.781971	0	0
12842	Col1a1	mRNA	0.695478	0	0
14311	Cidec	mRNA	1.86659	0	0
12561	Cdh4	mRNA	1.81713	0	0
109979	Art3	mRNA	0.744473	0	0
74251	Ankrd9	mRNA	0.864849	0	0
229665	Ampd1	mRNA	0.673169	0	0
11668	Aldh1a1	mRNA	1.39907	0	0
11474	Actn3	mRNA	0.590666	0	0
23966	Tenm4	mRNA	1.59602	8.01441e-307	9.85297e-305
18430	Oxtr	mRNA	4.30252	5.76041e-299	6.9063e-297
11754	Aoc3	mRNA	1.19831	1.95266e-292	2.26618e-290
67703	Kirrel3	mRNA	0.867687	1.08373e-283	1.22825e-281
17294	Mest	mRNA	1.75551	1.31446e-283	1.48396e-281
67468	Mmd	mRNA	1.15621	5.02807e-281	5.56811e-279
72899	Macrod2	mRNA	0.663281	8.88384e-266	9.37294e-264
219134	Shisa2	mRNA	0.603952	3.97733e-265	4.18109e-263
99738	Kcnc4	mRNA	0.719553	3.0746e-248	3.11911e-246
64074	Smoc2	mRNA	0.658741	2.20195e-240	2.17304e-238
170952	Prima1	mRNA	1.26457	1.20912e-234	1.16549e-232
382571	Kcnf1	mRNA	1.33288	1.06524e-232	1.01003e-230
75141	Rasd2	mRNA	0.759646	7.35224e-219	6.54349e-217
14120	Fbp2	mRNA	0.934124	3.057e-216	2.66354e-214
11479	Acvr1b	mRNA	0.731618	9.25492e-209	7.87455e-207
104859	Tecpr2	mRNA	0.79211	5.99602e-196	4.81907e-194
69671	Tmem52	mRNA	0.712509	3.75598e-192	2.96937e-190
241589	D430041D05Rik	mRNA	0.810886	5.04892e-188	3.91682e-186
211586	Tfdp2	mRNA	0.589809	1.21367e-187	9.39027e-186
12290	Cacna1e	mRNA	2.90417	8.02146e-187	6.17333e-185
78558	Htra3	mRNA	0.786054	3.98799e-183	3.02899e-181
19258	Ptpn4	mRNA	0.626315	9.33385e-180	6.92615e-178
216033	Ctnna3	mRNA	0.648867	9.71037e-171	6.80523e-169
18616	Peg3	mRNA	0.869144	9.77052e-167	6.7017e-165
56213	Htra1	mRNA	0.918676	2.85935e-166	1.95663e-164
629147	Ctxn3	mRNA	0.933669	3.98765e-166	2.7223e-164
116939	Pnpla3	mRNA	2.05103	3.70028e-161	2.46804e-159
103968	Plin1	mRNA	1.32407	6.95382e-161	4.61689e-159
93695	Gpnmb	mRNA	1.30901	8.91192e-156	5.75881e-154
60527	Fads3	mRNA	1.525	1.27805e-147	7.92338e-146
237858	Trarg1	mRNA	1.60349	6.60004e-145	4.02297e-143
235599	6430571L13Rik	mRNA	0.933357	1.13289e-141	6.77723e-140
20913	Stxbp4	mRNA	0.800247	6.57224e-140	3.90752e-138
20649	Sntb1	mRNA	1.0396	3.45855e-139	2.04789e-137
70807	Arrdc2	mRNA	0.7691	7.65701e-138	4.48809e-136
231470	Fras1	mRNA	0.909438	3.9293e-137	2.28925e-135
53881	Slc5a3	mRNA	0.880671	6.27468e-136	3.63381e-134
94214	Spock2	mRNA	0.997854	1.56434e-134	8.98766e-133
74761	Mxra8	mRNA	0.861582	2.72139e-132	1.54517e-130
58200	Ppp1r1a	mRNA	0.917316	4.4076e-129	2.44516e-127
117149	Tirap	mRNA	0.944867	1.20261e-128	6.621e-127
76905	Lrg1	mRNA	0.990869	7.61647e-126	4.15384e-124
66755	4933415F23Rik	mRNA	3.1185	4.87916e-125	2.65101e-123
18080	Nin	mRNA	0.629636	1.48282e-120	7.80808e-119
20348	Sema3c	mRNA	0.642246	3.63307e-119	1.88569e-117
20527	Slc2a3	mRNA	1.20827	7.00838e-119	3.62462e-117
242735	Lrrc38	mRNA	0.871971	3.81901e-117	1.96114e-115
19088	Prkar2b	mRNA	1.74802	1.38743e-114	6.96451e-113
232174	Cyp26b1	mRNA	0.99425	4.98665e-113	2.49023e-111
22142	Tuba1a	mRNA	0.656476	6.93195e-109	3.36327e-107
17381	Mmp12	mRNA	3.5534	1.86994e-108	9.01235e-107
17534	Mrc2	mRNA	0.77004	2.80603e-108	1.35015e-106
214425	Cilp	mRNA	0.598296	3.28577e-108	1.57837e-106
63993	Slc5a7	mRNA	6.846	2.87786e-107	1.37786e-105
54612	Sfrp5	mRNA	1.1967	4.14737e-107	1.97914e-105
117160	Ttyh2	mRNA	0.69645	7.9572e-104	3.71772e-102
14409	Gabrr2	mRNA	2.58325	9.02147e-104	4.20818e-102
378435	Mafa	mRNA	0.980056	5.43742e-103	2.52015e-101
20716	Serpina3n	mRNA	1.00604	1.0739e-102	4.96149e-101
12816	Col12a1	mRNA	0.669583	1.59593e-101	7.3499e-100
16009	Igfbp3	mRNA	0.997483	2.111e-100	9.60008e-99
11450	Adipoq	mRNA	0.901723	5.32418e-98	2.37655e-96
433904	Ociad2	mRNA	0.65292	1.81096e-93	7.72694e-92
54725	Cadm1	mRNA	0.724843	1.29105e-91	5.41306e-90
239790	Ostn	mRNA	0.587656	2.74911e-91	1.15098e-89
20927	Abcc8	mRNA	1.14457	2.80122e-89	1.14957e-87
17896	Myl4	mRNA	1.27868	2.99128e-88	1.21895e-86
22061	Trp63	mRNA	0.836047	3.89812e-88	1.58182e-86
218454	Lhfpl2	mRNA	1.07202	1.38696e-87	5.58908e-86
66797	Cntnap2	mRNA	1.25304	4.63738e-87	1.85841e-85
21923	Tnc	mRNA	0.82328	1.68759e-83	6.64366e-82
654812	Angptl7	mRNA	0.74699	3.75842e-81	1.45396e-79
93898	Cers1	mRNA	0.760561	1.19115e-79	4.54138e-78
22417	Wnt4	mRNA	0.715054	8.34787e-77	3.10918e-75
22634	Plagl1	mRNA	1.31959	4.60648e-75	1.68966e-73
11549	Adra1a	mRNA	1.19617	4.33196e-74	1.56913e-72
18111	Nnat	mRNA	0.906809	5.18582e-72	1.84842e-70
14265	Fmr1	mRNA	1.19345	1.17504e-71	4.1729e-70
23893	Grem2	mRNA	1.02911	1.36861e-71	4.85438e-70
241303	Fam78a	mRNA	0.594349	1.85025e-71	6.55471e-70
67606	Fibin	mRNA	1.35736	2.73612e-71	9.66939e-70
68709	Cilp2	mRNA	0.907448	1.07771e-70	3.79473e-69
11829	Aqp4	mRNA	0.642931	7.75992e-68	2.66761e-66
16948	Lox	mRNA	0.744835	5.73387e-67	1.95721e-65
52428	Rhpn2	mRNA	1.70955	6.26556e-67	2.13367e-65
50786	Hs6st2	mRNA	1.1014	1.82618e-64	5.98024e-63
22095	Tshr	mRNA	1.86503	8.08044e-64	2.61951e-62
15437	Hoxd8	mRNA	0.591831	9.21343e-64	2.98014e-62
239556	Cacna1i	mRNA	2.28441	7.4245e-63	2.3698e-61
12845	Comp	mRNA	0.766159	4.16336e-62	1.32017e-60
235281	Scn3b	mRNA	1.49731	1.65643e-61	5.17885e-60
16467	Atcay	mRNA	0.623412	3.46384e-61	1.07948e-59
74762	Mdga1	mRNA	0.795544	5.82739e-60	1.78727e-58
100040972	Tceal7	mRNA	0.924206	8.65712e-60	2.64955e-58
110075	Bmp3	mRNA	1.93708	7.76245e-59	2.34116e-57
16516	Kcnj15	mRNA	1.76933	8.40517e-59	2.53237e-57
74205	Acsl3	mRNA	0.731487	3.14889e-58	9.39937e-57
12444	Ccnd2	mRNA	0.610984	4.86482e-58	1.45065e-56
12479	Cd1d1	mRNA	2.11171	2.69061e-56	7.83788e-55
381924	Itgad	mRNA	3.54253	4.70945e-56	1.36231e-54
53896	Slc7a10	mRNA	1.40211	2.22347e-54	6.25114e-53
108723	Card11	mRNA	2.10355	8.48161e-54	2.36393e-52
105244392	Gm40011	mRNA	1.55964	7.20443e-53	1.9832e-51
23876	Fbln5	mRNA	0.67347	5.32648e-49	1.38977e-47
100270744	Btbd18	mRNA	2.27821	5.36714e-48	1.36718e-46
11539	Adora1	mRNA	0.887072	2.68345e-47	6.75848e-46
56747	Sez6l	mRNA	2.95772	1.36808e-46	3.40716e-45
67888	Tmem100	mRNA	0.909681	1.59428e-46	3.95692e-45
216343	Tph2	mRNA	5.55649	2.89696e-46	7.14732e-45
242341	Atp6v0d2	mRNA	3.50521	2.95135e-45	7.17774e-44
24117	Wif1	mRNA	1.74586	7.2737e-45	1.75427e-43
235135	Tmem45b	mRNA	1.22355	1.1575e-44	2.78241e-43
16803	Lbp	mRNA	0.742163	5.22262e-44	1.24306e-42
12291	Cacna1g	mRNA	0.806731	1.70578e-43	4.03353e-42
76088	Dock8	mRNA	0.71552	2.34868e-43	5.54472e-42
64075	Smoc1	mRNA	1.22324	5.91673e-43	1.3889e-41
224129	Adcy5	mRNA	0.704014	2.1424e-42	4.99675e-41
81840	Sorcs2	mRNA	0.727215	3.53611e-41	8.06579e-40
218820	Zfp503	mRNA	0.732313	6.39529e-40	1.42514e-38
66959	Dusp26	mRNA	0.709838	1.67637e-39	3.69591e-38
12583	Cdo1	mRNA	0.832023	3.63267e-39	7.97868e-38
66873	Tril	mRNA	0.810669	4.57345e-39	1.00147e-37
73569	Vgll3	mRNA	0.734636	9.91166e-39	2.1493e-37
20657	Sod3	mRNA	0.709874	3.47944e-38	7.46138e-37
195727	Nhs	mRNA	0.834696	3.5992e-38	7.7125e-37
73884	Zdbf2	mRNA	0.900218	3.65635e-38	7.82917e-37
16854	Lgals3	mRNA	0.718652	6.98357e-38	1.48549e-36
195434	Utp14b	mRNA	0.922149	1.59703e-37	3.38221e-36
228966	Ppp1r3d	mRNA	0.910791	2.28763e-37	4.82716e-36
241770	Rims4	mRNA	0.976833	6.46669e-37	1.34594e-35
319942	A530016L24Rik	mRNA	1.24517	9.67266e-37	2.00316e-35
76293	Mfap4	mRNA	0.92145	1.1071e-36	2.29112e-35
14166	Fgf11	mRNA	1.05469	3.35651e-36	6.88239e-35
23928	Lamc3	mRNA	1.27864	3.91123e-36	8.00849e-35
76429	Lhpp	mRNA	0.58538	4.59876e-36	9.36998e-35
231252	Chrna9	mRNA	2.57319	1.07629e-35	2.17614e-34
19218	Ptger3	mRNA	2.32161	2.64284e-35	5.29553e-34
75796	Cdyl2	mRNA	0.660028	2.8832e-35	5.76919e-34
12814	Col11a1	mRNA	0.857421	4.49249e-35	8.93999e-34
11982	Atp10a	mRNA	0.767706	1.48326e-34	2.91172e-33
14381	G6pdx	mRNA	0.910373	5.54924e-34	1.0748e-32
50765	Tfr2	mRNA	5.49675	9.54911e-34	1.84092e-32
60363	Cldn15	mRNA	1.21435	1.30578e-33	2.50901e-32
330119	Adamts3	mRNA	1.0282	2.14549e-33	4.10886e-32
66412	Arrdc4	mRNA	0.667439	2.14511e-33	4.11086e-32
494504	Apcdd1	mRNA	0.918639	2.2033e-33	4.21401e-32
107581	Col16a1	mRNA	0.816509	3.25947e-33	6.20947e-32
381310	Stum	mRNA	1.43053	5.47098e-33	1.03613e-31
72297	B3gnt3	mRNA	1.80796	6.46076e-33	1.22198e-31
19126	Prom1	mRNA	0.853877	7.53043e-33	1.42245e-31
74574	Lvrn	mRNA	0.781076	2.47686e-32	4.60665e-31
13038	Ctsk	mRNA	1.01691	4.93889e-31	8.95606e-30
16625	Serpina3c	mRNA	1.23037	7.39741e-31	1.33558e-29
269642	Nat8l	mRNA	1.36198	8.38171e-31	1.51142e-29
67821	Atp1b4	mRNA	0.860302	2.12775e-30	3.81078e-29
20618	Sncg	mRNA	0.907909	2.47465e-30	4.42388e-29
53417	Hif3a	mRNA	0.894922	3.36868e-30	5.99993e-29
216148	Shc2	mRNA	0.786694	1.26124e-29	2.21244e-28
20667	Sox12	mRNA	1.48475	2.99148e-29	5.18798e-28
170676	Peg10	mRNA	0.706471	3.95503e-28	6.69885e-27
22355	Vipr2	mRNA	1.1471	5.73236e-28	9.67531e-27
102637800	Gm34521	mRNA	3.60091	7.77883e-28	1.30686e-26
13841	Epha7	mRNA	1.10807	4.10843e-27	6.73078e-26
27376	Slc25a10	mRNA	0.804546	6.72291e-27	1.09154e-25
223838	Adamts20	mRNA	0.685694	1.53144e-26	2.46303e-25
15203	Heph	mRNA	1.17689	1.86098e-26	2.97983e-25
16411	Itgax	mRNA	1.54179	2.02175e-26	3.23368e-25
104885	Tmem179	mRNA	1.91906	8.2965e-26	1.30823e-24
22776	Zim1	mRNA	0.699209	5.40829e-25	8.31124e-24
18419	Otog	mRNA	1.02154	3.22808e-24	4.85031e-23
217325	Llgl2	mRNA	0.62142	4.86243e-24	7.27959e-23
14173	Fgf2	mRNA	0.62255	1.44831e-22	2.07923e-21
329941	Col8a2	mRNA	1.02987	2.36688e-22	3.36796e-21
76219	Arxes1	mRNA	2.7798	2.82231e-22	4.00815e-21
71532	Fam217b	mRNA	0.784796	3.86343e-22	5.45467e-21
213436	Rtl3	mRNA	1.3989	4.44681e-22	6.25702e-21
13386	Dlk1	mRNA	1.48458	4.76971e-22	6.69838e-21
12038	Bche	mRNA	0.803427	5.8477e-22	8.18058e-21
268878	Atp13a5	mRNA	0.652541	8.62283e-22	1.20049e-20
15430	Hoxd10	mRNA	0.95735	1.23309e-21	1.71099e-20
12501	Cd3e	mRNA	1.48673	1.5493e-21	2.14054e-20
53320	Folh1	mRNA	4.19588	1.66482e-21	2.29578e-20
64103	Tnmd	mRNA	0.869456	8.18115e-21	1.09892e-19
66112	2021-03-01	mRNA	2.94534	1.12456e-20	1.50498e-19
18405	Orm1	mRNA	1.81932	2.52781e-20	3.33524e-19
84112	Sucnr1	mRNA	2.32609	3.69559e-20	4.83209e-19
665270	Plb1	mRNA	1.97	7.39776e-20	9.60781e-19
70945	Mmrn1	mRNA	0.856961	3.86981e-19	4.87532e-18
243385	Gprin3	mRNA	1.1554	5.81289e-19	7.26023e-18
20969	Sdc1	mRNA	0.830914	7.28333e-19	9.06558e-18
72832	Crtac1	mRNA	2.72697	8.86571e-19	1.09974e-17
12338	Capn6	mRNA	0.741956	1.04572e-18	1.29384e-17
100504263	2210418O10Rik	mRNA	0.806858	1.11811e-18	1.38223e-17
102639653	LOC102639653	mRNA	7.24161	1.23503e-18	1.52416e-17
99151	Cercam	mRNA	0.636279	1.62114e-18	1.98798e-17
329872	Frem1	mRNA	0.956243	2.0443e-18	2.49635e-17
107250	Kazald1	mRNA	0.923059	2.49814e-18	3.03395e-17
237847	Rtn4rl1	mRNA	1.01424	3.3692e-18	4.07988e-17
13004	Ncan	mRNA	2.08414	3.93634e-18	4.75672e-17
246048	Chodl	mRNA	0.639237	4.42012e-18	5.3258e-17
22673	Zfp185	mRNA	1.0181	5.8729e-18	7.05575e-17
19207	Ptch2	mRNA	1.24692	8.64849e-18	1.02755e-16
14373	G0s2	mRNA	0.661191	1.18392e-17	1.39749e-16
277203	Tm4sf19	mRNA	2.99425	1.23173e-17	1.45215e-16
18772	Pkp1	mRNA	3.71307	2.03849e-17	2.37529e-16
70757	Hacd2	mRNA	0.641733	3.90395e-17	4.48413e-16
13447	Doc2b	mRNA	1.11912	4.27635e-17	4.90606e-16
242721	Klhdc7a	mRNA	1.15757	5.00526e-17	5.7287e-16
17150	Mfap2	mRNA	1.30545	7.08073e-17	8.04701e-16
217843	Unc79	mRNA	2.53853	7.76783e-17	8.80719e-16
13076	Cyp1a1	mRNA	1.09613	8.2499e-17	9.33916e-16
20856	Stc2	mRNA	1.33954	2.28957e-16	2.54227e-15
13869	Erbb4	mRNA	0.676024	5.31309e-16	5.79745e-15
77037	Mrap	mRNA	1.39051	5.63326e-16	6.13296e-15
12552	Cdh11	mRNA	0.930945	6.05987e-16	6.58753e-15
74365	Lonrf3	mRNA	0.687041	7.41737e-16	8.02714e-15
330863	Trim67	mRNA	0.988896	7.86575e-16	8.4997e-15
12824	Col2a1	mRNA	1.32218	1.32426e-15	1.4131e-14
16005	Igfals	mRNA	0.871268	1.59292e-15	1.69231e-14
77577	Spns3	mRNA	0.884625	2.1053e-15	2.22607e-14
140474	Muc4	mRNA	1.49306	3.23515e-15	3.38617e-14
17183	Matn4	mRNA	1.24499	3.37565e-15	3.52941e-14
140483	Hnmt	mRNA	1.30704	4.54322e-15	4.72124e-14
71878	Fam83d	mRNA	0.766732	6.55876e-15	6.77451e-14
83671	Sytl2	mRNA	0.65738	8.46635e-15	8.70147e-14
23887	Ggt5	mRNA	0.619647	1.48757e-14	1.51227e-13
319455	Pld5	mRNA	0.952319	2.24673e-14	2.26029e-13
80796	Calm4	mRNA	4.77561	3.44687e-14	3.43433e-13
20377	Sfrp1	mRNA	0.754256	3.47471e-14	3.46087e-13
211480	Kcnj14	mRNA	3.29542	3.6763e-14	3.65664e-13
78896	1500015O10Rik	mRNA	1.47968	3.92299e-14	3.89667e-13
627626	Ptchd4	mRNA	1.82314	3.95687e-14	3.92763e-13
240916	Vsig8	mRNA	6.74914	4.68175e-14	4.62028e-13
13844	Ephb2	mRNA	1.00755	6.78823e-14	6.6359e-13
329650	Med12l	mRNA	0.725413	6.97012e-14	6.80913e-13
22402	Wisp1	mRNA	1.03172	8.50045e-14	8.25685e-13
19229	Ptk2b	mRNA	0.640898	9.49514e-14	9.19226e-13
53419	Corin	mRNA	1.73122	1.0835e-13	1.0458e-12
403395	Clec3a	mRNA	2.27223	1.45517e-13	1.39249e-12
106347	Ildr1	mRNA	2.63366	1.93483e-13	1.83875e-12
245049	Myrip	mRNA	0.784136	3.29799e-13	3.10574e-12
14412	Slc6a13	mRNA	1.55173	4.09652e-13	3.84151e-12
216984	Evi2b	mRNA	1.24832	4.58782e-13	4.28699e-12
20346	Sema3a	mRNA	0.619679	4.61753e-13	4.31336e-12
67419	Armh4	mRNA	0.867493	4.61908e-13	4.31342e-12
100689	Spon2	mRNA	0.807341	5.28887e-13	4.90887e-12
545611	Fam205a2	mRNA	1.68523	9.66175e-13	8.83195e-12
21743	Inmt	mRNA	0.663777	9.92555e-13	9.06452e-12
24108	Ubd	mRNA	5.54884	1.07192e-12	9.77391e-12
16526	Kcnk2	mRNA	0.99425	1.26966e-12	1.15155e-11
83490	Pik3ap1	mRNA	0.776013	2.17708e-12	1.94476e-11
72685	Dnajc6	mRNA	2.14109	3.03175e-12	2.6818e-11
18491	Pappa	mRNA	0.81516	3.92668e-12	3.44299e-11
67451	Pkp2	mRNA	0.664217	4.90256e-12	4.26771e-11
319555	Nwd1	mRNA	1.03347	8.21665e-12	7.05111e-11
83433	Trem2	mRNA	1.29259	8.797e-12	7.52687e-11
100503583	Fsbp	mRNA	2.2264	9.35433e-12	7.98724e-11
619665	Klf14	mRNA	2.26434	1.19033e-11	1.00836e-10
56078	Car5b	mRNA	0.63719	1.32758e-11	1.11907e-10
20979	Syt1	mRNA	1.28343	1.62744e-11	1.36548e-10
271813	Agbl2	mRNA	1.74044	1.67739e-11	1.40577e-10
14765	Gpr50	mRNA	5.38657	1.80454e-11	1.50841e-10
68800	Prr32	mRNA	3.63811	2.00451e-11	1.66931e-10
546336	Prrg1	mRNA	0.612971	2.50033e-11	2.06679e-10
70415	Stk26	mRNA	1.17474	2.60343e-11	2.14957e-10
11501	Adam8	mRNA	0.759435	3.47055e-11	2.84207e-10
497071	Rnase13	mRNA	1.06591	6.26645e-11	5.0239e-10
100039257	Tmem254b	mRNA	0.929934	7.93813e-11	6.31178e-10
18053	Ngfr	mRNA	0.907372	1.0122e-10	7.97823e-10
244416	Ppp1r3b	mRNA	0.849433	1.18038e-10	9.24114e-10
16527	Kcnk3	mRNA	1.12043	1.21788e-10	9.52184e-10
83691	Crispld1	mRNA	0.788054	1.22558e-10	9.57687e-10
667780	Gm13871	mRNA	2.52046	1.7804e-10	1.37604e-09
381853	Gipr	mRNA	2.80805	2.4349e-10	1.85911e-09
237387	Lrrc3	mRNA	1.04703	2.88326e-10	2.19164e-09
64292	Ptges	mRNA	0.621032	3.93567e-10	2.96905e-09
268451	Rab11fip4	mRNA	1.07462	4.8732e-10	3.64974e-09
554292	Methig1	mRNA	1.52972	6.0272e-10	4.48623e-09
76976	Arxes2	mRNA	1.17651	7.42994e-10	5.49368e-09
100038347	Fam174b	mRNA	0.871032	7.88774e-10	5.82476e-09
73750	Whrn	mRNA	0.648983	8.78519e-10	6.45627e-09
16591	Kl	mRNA	1.65246	1.01681e-09	7.44425e-09
11658	Alcam	mRNA	0.63	1.53721e-09	1.10837e-08
67477	Abhd15	mRNA	0.875037	1.78788e-09	1.28336e-08
233079	Ffar2	mRNA	1.20141	2.15668e-09	1.53631e-08
108167918	Gm46290	mRNA	1.3471	2.38664e-09	1.69388e-08
12274	C6	mRNA	2.10277	2.83612e-09	2.0031e-08
17777	Mttp	mRNA	0.600973	2.93745e-09	2.07013e-08
67717	Lipf	mRNA	5.99425	4.20506e-09	2.9272e-08
209540	Rtl9	mRNA	1.07671	4.37739e-09	3.04205e-08
16181	Il1rn	mRNA	1.97407	7.24935e-09	4.94319e-08
16875	Lhx8	mRNA	3.31618	7.44005e-09	5.06608e-08
631797	Fer1l6	mRNA	0.683163	9.09503e-09	6.14969e-08
245446	Slitrk4	mRNA	2.26727	1.14469e-08	7.65605e-08
69553	Ripor3	mRNA	1.14311	1.35344e-08	9.00866e-08
76376	Slc24a2	mRNA	0.711621	1.53579e-08	1.01781e-07
93960	Nkd1	mRNA	0.826793	1.54587e-08	1.02402e-07
319154	Hist2h3b	mRNA	0.668533	1.59704e-08	1.05574e-07
217480	Dgkb	mRNA	0.615406	1.65712e-08	1.09247e-07
245050	Fam198a	mRNA	0.702069	1.72758e-08	1.13763e-07
242939	Cpz	mRNA	1.70795	1.77318e-08	1.16634e-07
71436	Flrt3	mRNA	0.646326	1.79818e-08	1.18117e-07
207742	Rnf43	mRNA	1.13938	2.27364e-08	1.48075e-07
269120	Optc	mRNA	2.05219	2.28564e-08	1.4879e-07
20210	Saa3	mRNA	1.85896	2.93432e-08	1.89276e-07
192166	Sardh	mRNA	0.645242	3.64506e-08	2.33461e-07
320360	Ric3	mRNA	0.61254	3.77094e-08	2.41097e-07
210719	Mkx	mRNA	0.84347	4.20918e-08	2.67936e-07
100039139	Ccdc152	mRNA	0.656554	4.40472e-08	2.80014e-07
17001	Ltc4s	mRNA	0.986212	5.15956e-08	3.25717e-07
330096	Shisa3	mRNA	0.603577	5.26219e-08	3.31979e-07
74511	Lrrc17	mRNA	0.742911	5.42036e-08	3.4129e-07
665574	Gm7694	mRNA	0.837344	5.44123e-08	3.42307e-07
17182	Matn3	mRNA	3.16417	7.77293e-08	4.81888e-07
14165	Fgf10	mRNA	1.08414	7.87834e-08	4.88006e-07
71862	Gpr160	mRNA	0.934749	8.07638e-08	4.99314e-07
330953	Hcn4	mRNA	0.589481	8.32741e-08	5.14505e-07
100502955	Gm19470	mRNA	0.797694	9.60752e-08	5.89828e-07
16433	Cuzd1	mRNA	0.772653	1.00644e-07	6.17092e-07
83379	Klb	mRNA	0.940669	1.024e-07	6.27593e-07
213119	Itga10	mRNA	0.599037	1.11042e-07	6.7784e-07
381113	Cdkl4	mRNA	1.92499	1.33826e-07	8.11967e-07
16197	Il7r	mRNA	1.41956	1.36859e-07	8.29678e-07
102294	Cyp4v3	mRNA	0.623359	1.65692e-07	9.96764e-07
195646	Hs3st2	mRNA	5.63811	2.0359e-07	1.2097e-06
319446	Dpep2	mRNA	0.952671	2.32118e-07	1.36995e-06
104943	Fam110c	mRNA	2.10973	2.36449e-07	1.39395e-06
109901	Cela1	mRNA	2.10973	2.36449e-07	1.39395e-06
56644	Clec7a	mRNA	1.31618	2.8932e-07	1.6873e-06
232975	Atp1a3	mRNA	0.686128	3.14228e-07	1.82523e-06
14803	Grid1	mRNA	2.84225	3.35033e-07	1.93986e-06
621603	Aldh3b2	mRNA	1.62043	4.44568e-07	2.54814e-06
18436	P2rx1	mRNA	1.22558	4.58082e-07	2.62197e-06
12672	Chrm4	mRNA	2.38657	5.49818e-07	3.12394e-06
217304	Cd300lb	mRNA	0.752697	6.58423e-07	3.7123e-06
14119	Fbn2	mRNA	0.751826	7.2733e-07	4.07468e-06
16369	Irs3	mRNA	0.727311	8.47314e-07	4.70597e-06
75590	Dusp9	mRNA	2.3518	9.32067e-07	5.15792e-06
50778	Rgs1	mRNA	3.26727	1.00452e-06	5.53986e-06
11536	Gpr182	mRNA	0.703201	1.13013e-06	6.19371e-06
446101	Xrra1	mRNA	0.834593	1.24291e-06	6.7862e-06
72119	Tpx2	mRNA	0.603386	1.28873e-06	7.01525e-06
18209	Ntn3	mRNA	0.647744	1.3252e-06	7.20294e-06
68509	Ptx4	mRNA	0.893556	1.37603e-06	7.46805e-06
237397	C2cd4c	mRNA	1.08022	1.40064e-06	7.59451e-06
107221	Ffar4	mRNA	1.84225	1.45706e-06	7.88713e-06
320609	Strip2	mRNA	0.746322	1.54161e-06	8.30918e-06
16069	Jchain	mRNA	1.93767	1.62409e-06	8.72781e-06
64058	Perp	mRNA	0.842247	1.7395e-06	9.3221e-06
381260	Gm973	mRNA	0.909013	1.98081e-06	1.05394e-05
12523	Cd84	mRNA	0.588347	2.67532e-06	1.40238e-05
26358	Aldh1a7	mRNA	0.88864	2.74898e-06	1.43995e-05
68797	Pdgfrl	mRNA	0.708689	2.80428e-06	1.46627e-05
244198	Olfml1	mRNA	0.654066	2.97818e-06	1.553e-05
110862	Kcnq3	mRNA	0.81543	3.57019e-06	1.8448e-05
16866	Lhb	mRNA	0.705904	4.26893e-06	2.18446e-05
71373	Prr16	mRNA	1.05789	5.0613e-06	2.56908e-05
625328	H3f3c	mRNA	3.31676	5.06368e-06	2.56984e-05
70237	Bhlhb9	mRNA	0.606264	5.14961e-06	2.61207e-05
100039815	Gm2436	mRNA	1.64691	5.42584e-06	2.74691e-05
109593	Lmo3	mRNA	3.51781	7.11312e-06	3.54849e-05
19416	Rasd1	mRNA	0.596914	8.01159e-06	3.97416e-05
11553	Adra2c	mRNA	1.21106	8.26802e-06	4.09785e-05
170799	Rtkn2	mRNA	0.708495	8.7334e-06	4.31157e-05
208154	Btla	mRNA	1.41648	8.93496e-06	4.40733e-05
239845	Gpr156	mRNA	1.63471	1.13521e-05	5.52357e-05
14675	Gna14	mRNA	0.606281	1.16895e-05	5.67537e-05
22156	Tuft1	mRNA	0.899785	1.37775e-05	6.63249e-05
244698	Hephl1	mRNA	1.40929	1.53069e-05	7.32257e-05
108167806	Gm46221	mRNA	6.0537	1.53561e-05	7.34367e-05
13924	Ptprv	mRNA	1.74148	1.53911e-05	7.35799e-05
109323	C1qtnf7	mRNA	0.969588	1.54336e-05	7.37712e-05
78134	Lpar4	mRNA	0.881241	1.68136e-05	7.98411e-05
27206	Nrk	mRNA	0.935833	1.8201e-05	8.6021e-05
20273	Scn8a	mRNA	1.37276	1.93829e-05	9.13244e-05
105005	Fam84a	mRNA	2.23129	2.01219e-05	9.45605e-05
12035	Bcat1	mRNA	0.813678	2.25716e-05	0.000105356
69121	Chrdl2	mRNA	0.618492	2.31335e-05	0.000107823
278180	Vsig4	mRNA	1.55225	2.35539e-05	0.000109588
56711	Plag1	mRNA	0.629617	2.44965e-05	0.000113718
100042807	Eif3j2	mRNA	0.903992	2.49279e-05	0.000115647
242122	Vtcn1	mRNA	1.47968	2.72287e-05	0.000125558
216152	Plppr3	mRNA	0.591304	3.18145e-05	0.000145273
17681	Msc	mRNA	0.850524	3.52185e-05	0.000159911
14403	Gabrd	mRNA	0.910418	3.82017e-05	0.000172673
380845	Gm904	mRNA	0.610133	3.90966e-05	0.00017647
244310	Dlgap2	mRNA	0.882452	4.02242e-05	0.000181362
252903	Ap1s3	mRNA	1.23109	5.29924e-05	0.000234057
320311	Rnf152	mRNA	0.63552	5.58916e-05	0.00024615
20745	Spock1	mRNA	2.14109	5.63165e-05	0.00024789
330963	Ankdd1a	mRNA	0.952978	5.93558e-05	0.00026034
16618	Klk1b26	mRNA	1.08389	6.14677e-05	0.000269074
15478	Hs3st3a1	mRNA	0.838814	6.37184e-05	0.000278549
381059	Gm1604b	mRNA	3.17516	6.67939e-05	0.000291247
74091	Npl	mRNA	0.771857	7.26538e-05	0.000314905
16008	Igfbp2	mRNA	2.57921	7.58976e-05	0.000327937
17948	Naip2	mRNA	0.713704	8.07772e-05	0.000348035
211429	Pla2g4b	mRNA	1.06362	8.95194e-05	0.000382972
105244158	1700024J04Rik	mRNA	3.99425	9.02545e-05	0.000385804
57890	Il17re	mRNA	1.01093	0.000106599	0.000450853
240332	Slc6a7	mRNA	0.936534	0.000113608	0.000478546
18169	Npy6r	mRNA	0.978482	0.00011452	0.000482176
12777	Ccr10	mRNA	1.13346	0.000123412	0.000517213
30956	Aass	mRNA	1.8016	0.000133813	0.000557424
241452	Dhrs9	mRNA	1.09661	0.000148413	0.000613047
12654	Chil1	mRNA	1.18689	0.000153753	0.000633842
69511	Klk12	mRNA	2.04488	0.000154865	0.000638066
12722	Clca3a1	mRNA	0.66747	0.000179023	0.00073106
280635	Emilin3	mRNA	0.773481	0.00018946	0.000771185
12163	Bmp8a	mRNA	0.977376	0.000195526	0.000794204
319189	Hist2h2bb	mRNA	0.6416	0.000196677	0.000798655
217143	Gpr179	mRNA	1.07671	0.00020559	0.000831765
27222	Atp1a4	mRNA	1.07671	0.00020559	0.000831765
13195	Ddc	mRNA	1.28971	0.00020634	0.000834621
230959	Ajap1	mRNA	1.2007	0.000216868	0.000873798
140497	Cd300c2	mRNA	1.14682	0.000218913	0.000881912
13983	Esr2	mRNA	0.614545	0.000224904	0.000904417
215821	Arfgef3	mRNA	0.650034	0.000237887	0.000952271
380705	Tmem102	mRNA	0.994069	0.000247929	0.000989602
394435	Ugt1a6b	mRNA	0.80983	0.000248884	0.000992868
15245	Hhip	mRNA	0.724161	0.000264901	0.00105242
228684	Sel1l2	mRNA	1.37891	0.000267452	0.00106176
76630	Stambpl1	mRNA	0.646326	0.00027864	0.00110398
83984	Tssk6	mRNA	4.66214	0.000285551	0.00112998
68458	Ppp1r14a	mRNA	0.652741	0.000292709	0.00115515
214922	Slc39a2	mRNA	0.686128	0.000298449	0.00117477
94216	Col4a6	mRNA	0.836709	0.000301389	0.00118521
69543	Capns2	mRNA	3.8016	0.000313106	0.00122639
20717	Serpina3m	mRNA	1.71672	0.000335496	0.00130782
13616	Edn3	mRNA	0.79833	0.000356888	0.00138655
102954	Nudt10	mRNA	1.11261	0.000379132	0.00146493
108168952	108168952	mRNA	0.635677	0.000424017	0.00162451
20702	Serpina1c	mRNA	1.67232	0.000526859	0.00198368
16392	Isl1	mRNA	1.38657	0.000539886	0.0020301
74004	Jakmip3	mRNA	3.69469	0.00058485	0.00218431
20304	Ccl5	mRNA	3.69469	0.00058485	0.00218431
110637	Grik4	mRNA	1.09379	0.000598743	0.0022306
545192	Baiap3	mRNA	1.16171	0.00062987	0.00233666
27384	Akr1c13	mRNA	1.71914	0.000653363	0.00241918
353326	Rtl1	mRNA	0.952351	0.000711843	0.00261966
239849	Cd200r4	mRNA	2.13175	0.000715076	0.00262956
74694	Tbc1d30	mRNA	0.801605	0.000720597	0.00264818
16185	Il2rb	mRNA	1.21664	0.000731845	0.00268765
330671	B4galnt4	mRNA	1.21664	0.000731845	0.00268765
212517	Cfap44	mRNA	1.31283	0.000786425	0.00286902
16780	Lamb3	mRNA	0.817372	0.000862871	0.00312395
319211	Nol4	mRNA	1.02168	0.000864087	0.00312718
171170	Mbnl3	mRNA	1.06853	0.00100961	0.00360218
15569	Elavl2	mRNA	2.49675	0.00107459	0.00380524
104383	Rcor2	mRNA	0.714142	0.00107606	0.00380928
620235	Siglec15	mRNA	3.57921	0.00109434	0.00386807
626359	Wdr93	mRNA	1.53482	0.00112045	0.00394835
235435	Lctl	mRNA	0.991075	0.00112286	0.00395611
13082	Cyp26a1	mRNA	1.31618	0.00117587	0.0041256
381404	Pabpc1l	mRNA	1.42309	0.00127558	0.0044456
18784	Pla2g5	mRNA	0.898672	0.00129345	0.00450246
547160	H2al1e	mRNA	4.35321	0.00132242	0.00459395
353287	Clec18a	mRNA	0.868719	0.00132325	0.00459629
16158	Il11ra2	mRNA	0.737712	0.00135232	0.00468884
100169864	Gm44504	mRNA	1.56117	0.00135265	0.00468944
751865	Sap25	mRNA	0.721783	0.00141889	0.00489682
22671	Rnf112	mRNA	1.63168	0.00144071	0.00496682
19434	Rax	mRNA	4.31618	0.00155943	0.00533145
18167	Npy2r	mRNA	4.31618	0.00155943	0.00533145
16673	Krt36	mRNA	4.31618	0.00155943	0.00533145
102634611	Gm32151	mRNA	4.31618	0.00155943	0.00533145
17329	Cxcl9	mRNA	0.949856	0.00159929	0.00545197
320916	Wscd2	mRNA	0.696345	0.00160452	0.0054679
102633458	Gm11100	mRNA	1.53381	0.00160505	0.00546906
71664	Mettl7b	mRNA	1.69469	0.00160828	0.00547908
56277	Tmem45a	mRNA	0.680798	0.00166392	0.00564973
20811	Srms	mRNA	0.99425	0.00180374	0.00607541
217946	Cdca7l	mRNA	1.31131	0.00186007	0.00624632
387510	Ifnk	mRNA	2.40929	0.00188227	0.00631281
11418	Asic2	mRNA	1.0854	0.00205379	0.00683199
433801	Gm13212	mRNA	1.1486	0.00212023	0.00703687
18740	Pitx1	mRNA	0.674971	0.00214354	0.00710448
211232	Cpne9	mRNA	0.790781	0.00214406	0.00710541
270162	Elmod1	mRNA	1.57921	0.00224313	0.00741044
14408	Gabrr1	mRNA	0.792616	0.00248002	0.00811312
53814	Oaz3	mRNA	1.83017	0.00252548	0.00825162
381270	2021-03-04	mRNA	0.748089	0.00284617	0.00919074
213696	Duoxa1	mRNA	1.25728	0.00297228	0.00954167
72169	Trim29	mRNA	1.47968	0.00301057	0.00965713
668588	Gm9257	mRNA	1.92311	0.00311748	0.00997801
11499	Adam5	mRNA	1.0367	0.00320758	0.0102393
22062	Trp73	mRNA	2.31618	0.00327935	0.0104437
23934	Ly6h	mRNA	1.92025	0.00329994	0.010492
211612	Ptchd1	mRNA	0.943624	0.00332472	0.0105546
17865	Mybl2	mRNA	0.943624	0.00332472	0.0105546
15444	Hpca	mRNA	2.08171	0.00339026	0.0107391
102635802	Gm33049	mRNA	4.12023	0.00351198	0.0110817
12903	Crabp1	mRNA	1.27436	0.00352902	0.0111288
12705	Cited1	mRNA	1.27436	0.00352902	0.0111288
105734727	Gm27021	mRNA	3.33053	0.00361336	0.0113695
232371	C1rl	mRNA	0.645355	0.00362446	0.0114007
243755	Slc13a4	mRNA	0.99425	0.00376066	0.0117793
269328	Muc15	mRNA	3.31618	0.00384827	0.0120284
16621	Klkb1	mRNA	3.31618	0.00384827	0.0120284
20404	Sh3gl2	mRNA	0.658981	0.00397639	0.0123829
72555	Shisa9	mRNA	1.29831	0.0040264	0.0125251
228592	F830045P16Rik	mRNA	0.667195	0.00411774	0.012786
65086	Lpar3	mRNA	1.29381	0.00418487	0.012975
73010	Gpr22	mRNA	0.597828	0.00430811	0.0133201
319166	Hist1h2ae	mRNA	1.26767	0.00443412	0.013682
239081	Tlr11	mRNA	1.64633	0.00447552	0.0137987
230824	Grhl3	mRNA	1.42721	0.00457448	0.0140627
229791	Plppr4	mRNA	0.939802	0.0048082	0.0147157
242681	Rab42	mRNA	0.687275	0.00482133	0.0147512
381974	Mrgprg	mRNA	1.73122	0.004979	0.0151808
26904	Sh2d1b1	mRNA	2.57921	0.00514169	0.0156096
16426	Itih3	mRNA	2.57921	0.00514169	0.0156096
102637806	LOC102637806	mRNA	0.709491	0.00535676	0.0161813
20962	Sycp3	mRNA	3.99425	0.00562967	0.0168678
319930	Ceacam19	mRNA	3.99425	0.00562967	0.0168678
100043123	Cd300ld4	mRNA	0.889779	0.0056778	0.0169883
263764	Creg2	mRNA	1.4054	0.00601973	0.0178878
230868	Igsf21	mRNA	1.24801	0.00613173	0.0181871
14709	Gng8	mRNA	1.51781	0.00614596	0.01822
270893	Tmem132e	mRNA	1.17482	0.00621203	0.0184027
100038993	Gm2002	mRNA	0.972023	0.00653632	0.019267
14068	F7	mRNA	0.73791	0.0069793	0.0204275
277468	Slc39a12	mRNA	1.57921	0.00703598	0.0205323
245386	Tmem255a	mRNA	0.63062	0.0078374	0.0225814
433791	Zfp992	mRNA	1.00199	0.00817866	0.023432
11468	Actg2	mRNA	0.683321	0.00824794	0.0236048
68616	Gdpd3	mRNA	0.637093	0.00840627	0.0240035
105245106	Gm40600	mRNA	1.42909	0.00882996	0.0250825
54352	Irx5	mRNA	2.45368	0.00919917	0.025961
208213	Tmem132c	mRNA	1.45368	0.00945565	0.0265788
21941	Tnfrsf8	mRNA	2.10973	0.00976436	0.0273432
20518	Slc22a2	mRNA	2.10973	0.00976436	0.0273432
13661	Ehf	mRNA	2.10973	0.00976436	0.0273432
333564	Fndc3c1	mRNA	0.83152	0.009857	0.0275707
70433	Draxin	mRNA	1.14109	0.0106884	0.0296052
105653	Phyhip	mRNA	0.680141	0.0108875	0.0300562
55925	Syt8	mRNA	0.738993	0.012187	0.0332731
244218	Ctf2	mRNA	1.34789	0.0122154	0.0333428
67071	Rps6ka6	mRNA	0.927136	0.0122323	0.033381
109978	Art4	mRNA	1.57921	0.0125882	0.03423
78016	Ccdc150	mRNA	1.23526	0.0127824	0.0346963
102632693	Gm30698	mRNA	0.795596	0.0132123	0.0357394
12630	Cfi	mRNA	2.99425	0.0135814	0.0365199
634731	Susd1	mRNA	0.747121	0.0135763	0.0365639
15417	Hoxb9	mRNA	0.99425	0.0139453	0.037372
108168003	Gm46353	mRNA	3.71453	0.0141713	0.0379199
72125	Amer2	mRNA	1.67232	0.0142326	0.0380647
76797	2410137M14Rik	mRNA	1.38657	0.0144174	0.0385111
243043	Kctd8	mRNA	0.735432	0.0145641	0.0388456
96935	Susd4	mRNA	0.625605	0.0145686	0.0388542
665578	Gm7697	mRNA	0.594583	0.0146735	0.0391016
74488	Lrrc15	mRNA	1.03864	0.0146767	0.0391046
620078	C130026I21Rik	mRNA	0.823893	0.0151041	0.0401163
100043920	Fam205a4	mRNA	0.656456	0.0154521	0.0409693
22635	Zan	mRNA	1.16417	0.0154849	0.0410337
259117	Olfr560	mRNA	1.8016	0.0157111	0.0415725
381544	Armh1	mRNA	1.8016	0.0157111	0.0415725
108168740	Gm46731	mRNA	0.587369	0.0159785	0.0421416
320127	Dgki	mRNA	0.658005	0.0161748	0.042497
243025	Tmem156	mRNA	2.31618	0.0163631	0.0429434
70571	Tcerg1l	mRNA	2.31618	0.0163631	0.0429434
239336	Rxfp3	mRNA	2.31618	0.0163631	0.0429434
12841	Col9a3	mRNA	2.31618	0.0163631	0.0429434
12310	Calca	mRNA	2.31618	0.0163631	0.0429434
100042314	Gm10639	mRNA	1.7851	0.0167313	0.043761
74424	Tmc5	mRNA	0.99425	0.016876	0.04408
20521	Slc22a12	mRNA	1.43482	0.0169308	0.0441913
18302	Oit3	mRNA	0.920249	0.0178745	0.0463293
23832	Xcr1	mRNA	0.927951	0.0186099	0.0479399
108078	Olr1	mRNA	1.17867	0.0186454	0.0480059
77772	Dcst1	mRNA	1.17867	0.0186454	0.0480059
19683	Rdh16	mRNA	3.61718	0.0188415	0.0484376
