# Supplementary material for: The Whole-transcriptome Landscape of Diabetes-related Sarcopenia Reveals the Specific Function of Novel lncRNA Gm20743
Source: Commun Biol. 2022 Aug 1;5:774. doi: 10.1038/s42003-022-03728-8 (PMC9343400; doi:10.1038/s42003-022-03728-8)
Supplement: Supplementary file 4 — Supplementary Data 2 [file 42003_2022_3728_MOESM4_ESM.xls]

## Sheet: 1359个down mRNA
Supplementary Data 2. Downregulated mRNAs in GAS of db/db vs. db/m mice.
Gene ID	Gene Symbol	Type	log2FC	p-value	q-value
22437	Xirp1	mRNA	-1.27873	0	0
22359	Vldlr	mRNA	-1.2452	0	0
215031	Vgll2	mRNA	-1.13736	0	0
216558	Ugp2	mRNA	-0.785233	0	0
22229	Ucp3	mRNA	-1.10531	0	0
22190	Ubc	mRNA	-0.666272	0	0
23999	Twf2	mRNA	-1.05359	0	0
433766	Trim63	mRNA	-1.42673	0	0
211770	Trib1	mRNA	-1.54789	0	0
59069	Tpm3	mRNA	-1.54348	0	0
22004	Tpm2	mRNA	-1.03275	0	0
21955	Tnnt1	mRNA	-2.12232	0	0
21952	Tnni1	mRNA	-1.63523	0	0
21924	Tnnc1	mRNA	-2.09873	0	0
319801	Tigar	mRNA	-0.695887	0	0
20975	Synj2	mRNA	-1.27534	0	0
76650	Srxn1	mRNA	-1.53165	0	0
18412	Sqstm1	mRNA	-0.603312	0	0
20411	Sorbs1	mRNA	-0.599278	0	0
228608	Smox	mRNA	-1.70554	0	0
20501	Slc16a1	mRNA	-1.28654	0	0
381836	Sbk2	mRNA	-1.6725	0	0
53901	Rcan2	mRNA	-0.988591	0	0
54720	Rcan1	mRNA	-1.34276	0	0
545622	Ptpn3	mRNA	-1.23788	0	0
234353	Psd3	mRNA	-0.663759	0	0
353211	Prune2	mRNA	-2.1854	0	0
18858	Pmp22	mRNA	-1.23409	0	0
16922	Phyh	mRNA	-0.882852	0	0
27280	Phlda3	mRNA	-1.19668	0	0
74183	Perm1	mRNA	-0.978181	0	0
27273	Pdk4	mRNA	-0.8314	0	0
67041	Oxct1	mRNA	-1.32291	0	0
71198	Otud1	mRNA	-2.12293	0	0
18263	Odc1	mRNA	-1.17289	0	0
27528	Nrep	mRNA	-1.0621	0	0
18124	Nr4a3	mRNA	-2.31639	0	0
15370	Nr4a1	mRNA	-0.739538	0	0
18145	Npc1	mRNA	-0.780659	0	0
69564	Nmrk2	mRNA	-2.24605	0	0
59006	Myoz2	mRNA	-1.84722	0	0
242702	Myom3	mRNA	-1.48999	0	0
17897	Myl3	mRNA	-2.39694	0	0
17906	Myl2	mRNA	-1.70008	0	0
140781	Myh7	mRNA	-1.68009	0	0
17882	Myh2	mRNA	-1.66424	0	0
17879	Myh1	mRNA	-0.885098	0	0
66175	Mustn1	mRNA	-1.46378	0	0
17750	Mt2	mRNA	-2.5071	0	0
17528	Mpz	mRNA	-2.19229	0	0
17449	Mdh1	mRNA	-0.651101	0	0
17196	Mbp	mRNA	-1.71382	0	0
17189	Mb	mRNA	-1.62485	0	0
23936	Lynx1	mRNA	-1.05108	0	0
93677	Lmod2	mRNA	-1.42453	0	0
30937	Lmcd1	mRNA	-1.5706	0	0
16832	Ldhb	mRNA	-1.77337	0	0
72330	Klhl40	mRNA	-1.25141	0	0
242785	Klhl21	mRNA	-0.68654	0	0
16476	Jun	mRNA	-0.866708	0	0
384783	Irs2	mRNA	-1.08011	0	0
226438	Igfn1	mRNA	-3.68275	0	0
269951	Idh2	mRNA	-0.788933	0	0
80888	Hspb8	mRNA	-1.16155	0	0
29818	Hspb7	mRNA	-1.26372	0	0
243912	Hspb6	mRNA	-1.18005	0	0
15507	Hspb1	mRNA	-0.966116	0	0
193740	Hspa1a	mRNA	-2.40217	0	0
15460	Hr	mRNA	-1.30263	0	0
15277	Hk2	mRNA	-1.07237	0	0
14719	Got2	mRNA	-0.648798	0	0
14718	Got1	mRNA	-0.99266	0	0
384061	Fndc5	mRNA	-1.33901	0	0
68794	Flnc	mRNA	-1.23111	0	0
14201	Fhl3	mRNA	-0.835209	0	0
14199	Fhl1	mRNA	-0.992602	0	0
14190	Fgl2	mRNA	-2.04341	0	0
67731	Fbxo32	mRNA	-0.982094	0	0
26381	Esrrg	mRNA	-0.850639	0	0
245527	Eda2r	mRNA	-1.3226	0	0
75219	Dusp18	mRNA	-1.96204	0	0
74747	Ddit4	mRNA	-1.52004	0	0
12955	Cryab	mRNA	-0.89434	0	0
12877	Cpeb1	mRNA	-1.30354	0	0
67426	Coq8a	mRNA	-0.746252	0	0
210582	Coq10a	mRNA	-0.951135	0	0
194231	Cnksr1	mRNA	-0.894984	0	0
12759	Clu	mRNA	-1.09447	0	0
224796	Clic5	mRNA	-0.589495	0	0
76722	Ckmt2	mRNA	-1.13397	0	0
11537	Cfd	mRNA	-2.90619	0	0
12409	Cbr2	mRNA	-1.79963	0	0
71911	Bdh1	mRNA	-2.80749	0	0
54375	Azin1	mRNA	-1.1899	0	0
11938	Atp2a2	mRNA	-1.70342	0	0
11931	Atp1b1	mRNA	-1.43749	0	0
56642	Ankrd2	mRNA	-1.96101	0	0
109676	Ank2	mRNA	-0.626789	0	0
100041585	Amd2	mRNA	-1.18866	0	0
11702	Amd1	mRNA	-0.910757	0	0
11472	Actn2	mRNA	-1.27213	0	0
11464	Actc1	mRNA	-0.950388	0	0
72061	2010111I01Rik	mRNA	-0.914194	0	0
105246811	105246811	mRNA	-1.94171	0	0
216961	Coro6	mRNA	-0.62438	8.01285e-305	9.76828e-303
17888	Myh6	mRNA	-1.58961	1.15916e-294	1.35067e-292
12869	Cox8b	mRNA	-0.600808	3.91755e-289	4.51047e-287
17748	Mt1	mRNA	-1.56909	4.38558e-287	5.02938e-285
50493	Txnrd1	mRNA	-0.787437	1.8192e-284	2.07804e-282
15511	Hspa1b	mRNA	-2.73448	1.28278e-282	1.43701e-280
327655	Ppip5k1	mRNA	-0.715005	3.86524e-280	4.24796e-278
230857	Ece1	mRNA	-0.658226	8.12064e-280	8.89103e-278
68487	Tmem140	mRNA	-1.0978	3.4173e-278	3.72742e-276
29820	Tnfrsf19	mRNA	-1.87064	3.70796e-275	4.01428e-273
76294	Asb5	mRNA	-0.594738	1.11434e-269	1.19304e-267
22393	Wfs1	mRNA	-0.76995	2.54348e-266	2.7131e-264
12862	Cox6a2	mRNA	-0.606298	3.25619e-250	3.33834e-248
74513	Neto2	mRNA	-2.33938	1.22157e-249	1.2436e-247
75735	Pank1	mRNA	-1.57208	1.25257e-238	1.23194e-236
56357	Ivd	mRNA	-0.680741	1.35693e-238	1.33007e-236
67951	Tubb6	mRNA	-1.35877	1.52189e-235	1.47187e-233
11641	Akap2	mRNA	-0.814268	2.04653e-234	1.96616e-232
110323	Cox6b1	mRNA	-0.595374	1.16258e-233	1.10958e-231
433294	Mettl21c	mRNA	-0.961462	3.79263e-231	3.56114e-229
12394	Runx1	mRNA	-1.54231	1.08617e-228	1.00684e-226
244071	Agbl1	mRNA	-1.19547	4.71186e-225	4.35382e-223
226251	Ablim1	mRNA	-0.589096	9.80453e-225	9.03075e-223
59090	Midn	mRNA	-0.925306	2.47605e-224	2.26625e-222
54132	Pdlim1	mRNA	-1.34047	6.01334e-223	5.45222e-221
19153	Prx	mRNA	-1.51679	2.4042e-222	2.17307e-220
170736	Parvb	mRNA	-0.716445	1.21785e-220	1.09395e-218
225845	Pla2g16	mRNA	-0.641068	3.12953e-220	2.80247e-218
56437	Rrad	mRNA	-2.48249	8.61627e-219	7.64502e-217
58233	Dnaja4	mRNA	-0.926044	3.74995e-218	3.30703e-216
17754	Map1a	mRNA	-0.711229	3.01254e-211	2.60137e-209
12865	Cox7a1	mRNA	-0.956857	1.38937e-209	1.19618e-207
74185	Gbe1	mRNA	-0.848047	5.52552e-209	4.72913e-207
74249	Lrrc2	mRNA	-0.770117	4.90053e-208	4.15743e-206
353310	Zfp703	mRNA	-0.999034	6.271e-208	5.30458e-206
27361	Msrb1	mRNA	-0.823922	1.28595e-207	1.08146e-205
216805	Flcn	mRNA	-0.722163	1.78747e-204	1.48176e-202
269604	Gpr157	mRNA	-0.589794	1.90084e-202	1.54919e-200
55951	Mpc1	mRNA	-0.59953	1.72605e-201	1.40279e-199
17691	Sik1	mRNA	-0.919027	2.67651e-201	2.16917e-199
27279	Tnfrsf12a	mRNA	-1.34634	3.71113e-194	2.94193e-192
227696	Phyhd1	mRNA	-1.37032	1.33478e-191	1.04952e-189
320024	Nceh1	mRNA	-1.21146	2.26154e-184	1.7313e-182
81018	Rnf114	mRNA	-0.868631	4.65116e-181	3.47806e-179
231872	Aimp2	mRNA	-0.600004	1.14851e-179	8.5007e-178
17878	Myf6	mRNA	-0.691942	6.98742e-175	5.06832e-173
68678	Smtnl1	mRNA	-1.19923	1.30046e-174	9.38594e-173
14281	Fos	mRNA	-1.39694	3.06585e-173	2.19636e-171
633640	Tmem267	mRNA	-1.23871	1.17141e-172	8.33025e-171
108897	Aif1l	mRNA	-2.36988	1.87775e-172	1.33205e-170
66594	Uqcr11	mRNA	-0.633363	4.90219e-171	3.44388e-169
57436	Gabarapl1	mRNA	-1.00014	1.41847e-168	9.84583e-167
76438	Rftn1	mRNA	-0.866718	2.99434e-164	2.02512e-162
24001	Tiam2	mRNA	-0.896986	1.2544e-163	8.44434e-162
78334	Cdk19	mRNA	-0.616404	4.55181e-161	3.02904e-159
12268	C4b	mRNA	-0.760705	1.16034e-159	7.68635e-158
245683	Klhl34	mRNA	-1.7721	2.26535e-159	1.4972e-157
14559	Gdf1	mRNA	-11.9688	4.56196e-158	2.99459e-156
100041194	Ahnak2	mRNA	-0.862131	6.44628e-158	4.22195e-156
13497	Drp2	mRNA	-1.26658	7.75759e-158	5.06934e-156
98878	Ehd4	mRNA	-0.81679	8.98874e-157	5.84752e-155
66222	Serpinb1a	mRNA	-2.4976	1.32485e-156	8.59935e-155
60525	Acss2	mRNA	-0.943552	1.14882e-155	7.40706e-154
16420	Itgb6	mRNA	-0.677855	2.36784e-154	1.52329e-152
67473	Slc47a1	mRNA	-1.09649	8.03558e-154	5.14667e-152
20193	S100a1	mRNA	-0.700216	1.20017e-150	7.58645e-149
17349	Mlf1	mRNA	-0.595045	2.14173e-150	1.34794e-148
11717	Ampd3	mRNA	-1.03858	8.84989e-149	5.53385e-147
13106	Cyp2e1	mRNA	-1.18675	2.97021e-147	1.83748e-145
76453	Prss23	mRNA	-0.864637	3.48322e-147	2.15026e-145
69581	Rhou	mRNA	-1.18486	4.75609e-146	2.92358e-144
213393	Depp1	mRNA	-1.26478	1.16517e-145	7.13214e-144
24100	Tpra1	mRNA	-0.915198	2.6023e-145	1.58954e-143
30805	Slc22a4	mRNA	-1.64255	1.07874e-144	6.56152e-143
332175	Zdhhc23	mRNA	-1.37504	8.47752e-144	5.12431e-142
12048	Bcl2l1	mRNA	-0.610315	1.8585e-138	1.09377e-136
66425	Pcp4l1	mRNA	-1.0616	1.63983e-137	9.59235e-136
320502	Lmod3	mRNA	-0.757615	5.66561e-137	3.29423e-135
16452	Jak2	mRNA	-0.615854	4.34477e-135	2.50615e-133
19017	Ppargc1a	mRNA	-0.668368	4.37426e-134	2.50325e-132
16373	Irx3	mRNA	-1.62109	1.53713e-132	8.74475e-131
382051	Pdp2	mRNA	-1.66202	4.01304e-130	2.24777e-128
100861909	Gm21320	mRNA	-6.0891	1.27639e-129	7.13551e-128
68267	Slc25a22	mRNA	-1.0734	4.42693e-129	2.4512e-127
13009	Csrp3	mRNA	-0.970635	2.043e-126	1.12052e-124
67845	Rnf115	mRNA	-0.627299	1.80319e-124	9.76079e-123
16000	Igf1	mRNA	-0.877831	6.20299e-124	3.34523e-122
66350	Pla2g12a	mRNA	-0.762827	1.60698e-122	8.58656e-121
11447	Chrnd	mRNA	-2.77649	5.89849e-122	3.14016e-120
13830	Stom	mRNA	-0.793887	3.88026e-121	2.05817e-119
110454	Ly6a	mRNA	-0.956366	1.84239e-120	9.68391e-119
13136	Cd55	mRNA	-0.604005	1.05342e-119	5.49713e-118
13601	Ecm1	mRNA	-0.939254	3.4863e-118	1.79985e-116
66548	Adamtsl5	mRNA	-0.797103	8.03258e-117	4.10312e-115
12043	Bcl2	mRNA	-0.982294	1.52486e-111	7.53703e-110
213053	Slc39a14	mRNA	-0.961104	4.53915e-110	2.22841e-108
19013	Ppara	mRNA	-1.15775	4.08659e-109	1.9961e-107
234797	6430548M08Rik	mRNA	-0.692209	6.63115e-109	3.22812e-107
58909	Fam13a	mRNA	-0.90304	9.02379e-109	4.3636e-107
52815	Ldhd	mRNA	-0.849461	4.80276e-106	2.28064e-104
56615	Mgst1	mRNA	-1.12719	1.07775e-105	5.1011e-104
107503	Atf5	mRNA	-0.721978	3.18042e-105	1.50288e-103
75089	Uhrf1bp1l	mRNA	-0.71375	1.31137e-101	6.049e-100
75475	Oplah	mRNA	-0.607458	3.95894e-101	1.82036e-99
13003	Vcan	mRNA	-0.944663	6.94594e-101	3.18372e-99
94092	Trim16	mRNA	-0.604131	4.30762e-99	1.9407e-97
76257	Slc38a3	mRNA	-0.612315	1.34023e-97	5.94578e-96
68197	Ndufc2	mRNA	-0.623903	6.49874e-97	2.85689e-95
15505	Hsph1	mRNA	-0.632369	1.22374e-95	5.31521e-94
16658	Mafb	mRNA	-0.683882	1.36395e-95	5.91533e-94
52118	Pvr	mRNA	-1.13754	4.55423e-94	1.95468e-92
21832	Thpo	mRNA	-1.40485	1.99977e-93	8.52e-92
11910	Atf3	mRNA	-1.17113	5.31482e-93	2.25775e-91
435391	Dupd1	mRNA	-1.22435	6.46144e-93	2.73682e-91
14869	Gstp2	mRNA	-0.589302	5.76099e-92	2.41895e-90
21824	Thbd	mRNA	-0.774324	5.78819e-91	2.41986e-89
26380	Esrrb	mRNA	-1.62873	4.79646e-90	1.9824e-88
21928	Tnfaip2	mRNA	-0.90044	8.66913e-90	3.57281e-88
15200	Hbegf	mRNA	-0.92002	8.29977e-89	3.39647e-87
13048	Cux2	mRNA	-1.52067	3.52323e-88	1.4317e-86
17069	Ly6e	mRNA	-0.585634	3.44229e-87	1.38139e-85
77976	Nuak1	mRNA	-0.593391	6.04072e-87	2.41745e-85
108150	Galnt7	mRNA	-1.12504	1.52942e-84	6.05385e-83
17067	Ly6c1	mRNA	-0.624576	3.11402e-83	1.2226e-81
12866	Cox7a2	mRNA	-0.621938	3.52933e-83	1.38378e-81
223775	Pim3	mRNA	-0.709321	3.89679e-82	1.52169e-80
17751	Mt3	mRNA	-3.56647	6.98527e-82	2.72041e-80
74100	Arpp21	mRNA	-1.25022	7.09449e-81	2.74087e-79
73598	1700001O22Rik	mRNA	-1.84778	2.50109e-79	9.49824e-78
77579	Myh10	mRNA	-0.63923	1.4297e-78	5.38719e-77
80914	Uck2	mRNA	-0.773323	3.33957e-78	1.25674e-76
67220	Plekho1	mRNA	-0.888666	1.88104e-77	7.04214e-76
67900	Mtfp1	mRNA	-0.742991	5.1694e-77	1.93031e-75
384071	Slc25a34	mRNA	-0.987208	8.23087e-75	3.01148e-73
103988	Gck	mRNA	-0.98029	2.14319e-74	7.79231e-73
16560	Kif1a	mRNA	-1.62906	2.96881e-74	1.07806e-72
277898	Slc15a5	mRNA	-1.307	7.23143e-73	2.59991e-71
17937	Nab2	mRNA	-1.40738	1.88744e-72	6.76076e-71
12521	Cd82	mRNA	-1.24467	2.34694e-71	8.30416e-70
76884	Cyfip2	mRNA	-1.31222	5.1515e-71	1.81611e-69
15939	Ier5	mRNA	-1.01466	1.00124e-69	3.48738e-68
382427	Best3	mRNA	-0.670253	4.80695e-69	1.66431e-67
53791	Tlr5	mRNA	-1.26599	7.73175e-69	2.67058e-67
11435	Chrna1	mRNA	-0.817575	5.4173e-68	1.8645e-66
170835	Inpp5j	mRNA	-2.26448	1.31992e-67	4.52139e-66
19024	Ppfibp2	mRNA	-0.656451	1.65871e-66	5.62217e-65
30927	Snai3	mRNA	-1.12442	4.1512e-66	1.4005e-64
11449	Chrng	mRNA	-4.80794	9.3975e-66	3.15213e-64
14282	Fosb	mRNA	-1.78277	2.7599e-65	9.17248e-64
81896	Ift122	mRNA	-0.879424	3.49578e-65	1.15916e-63
15519	Hsp90aa1	mRNA	-0.662927	7.10313e-65	2.34193e-63
69217	Plekha4	mRNA	-1.26328	1.29176e-64	4.24932e-63
54338	Slc23a2	mRNA	-0.622723	1.38458e-64	4.5495e-63
21679	Tead4	mRNA	-0.883725	1.54375e-64	5.06677e-63
12391	Cav3	mRNA	-0.60344	1.80326e-64	5.91183e-63
66905	Plin3	mRNA	-0.608541	2.34427e-64	7.65954e-63
244421	Lonrf1	mRNA	-0.660409	2.42057e-64	7.89993e-63
319734	Cacna2d4	mRNA	-2.43009	3.80159e-64	1.23654e-62
11815	Apod	mRNA	-0.6952	1.02231e-63	3.30303e-62
622675	Zfp827	mRNA	-0.776435	1.52437e-63	4.91422e-62
17988	Ndrg1	mRNA	-0.586053	3.06213e-63	9.82794e-62
215418	Csrnp1	mRNA	-1.32156	3.83295e-63	1.22883e-61
59056	Evc	mRNA	-0.845459	5.23376e-63	1.67423e-61
114249	Npnt	mRNA	-0.898311	8.65252e-63	2.7557e-61
69068	Tcim	mRNA	-1.00848	9.68505e-62	3.04774e-60
78943	Ern1	mRNA	-0.683635	1.57749e-61	4.93735e-60
216233	Socs2	mRNA	-1.09439	5.40774e-61	1.68348e-59
18707	Pik3cd	mRNA	-0.842785	6.33304e-61	1.96942e-59
17872	Ppp1r15a	mRNA	-0.77241	3.2647e-60	1.00341e-58
66141	Ifitm3	mRNA	-0.808274	9.72023e-60	2.97179e-58
94185	Tnfrsf21	mRNA	-0.642889	3.15865e-59	9.56628e-58
59095	Fxyd6	mRNA	-0.711303	5.37252e-59	1.62373e-57
66349	Dmac2	mRNA	-0.625693	9.0273e-59	2.71699e-57
74646	Spsb1	mRNA	-0.857848	2.08742e-58	6.25664e-57
70083	Metrn	mRNA	-0.710961	2.51332e-58	7.52544e-57
94045	P2rx5	mRNA	-0.795543	6.71369e-58	1.99786e-56
17133	Maff	mRNA	-1.4043	3.7788e-57	1.11534e-55
75234	Rnf19b	mRNA	-0.596193	4.11375e-57	1.21297e-55
13197	Gadd45a	mRNA	-0.977671	7.32711e-57	2.15171e-55
66047	Mrpl54	mRNA	-0.666484	1.3504e-56	3.95764e-55
668940	Myh7b	mRNA	-1.66872	2.62096e-56	7.64267e-55
54123	Irf7	mRNA	-1.73583	3.93228e-56	1.14205e-54
74533	Gzf1	mRNA	-0.587767	4.55994e-56	1.32038e-54
216161	Sbno2	mRNA	-0.631339	8.15465e-55	2.30828e-53
330723	Htra4	mRNA	-2.38465	8.66852e-55	2.45135e-53
277744	Srarp	mRNA	-1.51837	1.23989e-54	3.49944e-53
17135	Mafk	mRNA	-0.649668	6.3641e-54	1.7806e-52
22256	Ung	mRNA	-1.41486	6.41431e-54	1.79292e-52
12364	Casp12	mRNA	-1.38253	1.98014e-53	5.49779e-52
229473	Tmem131l	mRNA	-0.699764	3.48965e-53	9.66115e-52
545260	Arsi	mRNA	-1.71581	4.00283e-53	1.10713e-51
215929	Mfsd4b1	mRNA	-1.57539	6.76176e-53	1.86311e-51
329910	Acot11	mRNA	-1.58817	8.71974e-53	2.39578e-51
330319	Wipf3	mRNA	-0.687509	5.01975e-52	1.36626e-50
81489	Dnajb1	mRNA	-1.0568	6.79436e-51	1.82529e-49
320825	Samd5	mRNA	-0.774364	1.33962e-50	3.58228e-49
19378	Aldh1a2	mRNA	-1.97258	1.46599e-50	3.91661e-49
21981	Ppp1r13b	mRNA	-0.707882	4.45577e-50	1.18388e-48
319636	Fsd1l	mRNA	-0.766304	1.82618e-49	4.81241e-48
67554	Slc25a30	mRNA	-1.02712	2.8274e-49	7.41719e-48
101488143	Hbb-bt	mRNA	-0.60117	5.16309e-49	1.34835e-47
20090	Rps29	mRNA	-0.897769	9.22088e-49	2.39726e-47
68047	Mpnd	mRNA	-0.638935	1.09491e-48	2.84403e-47
192970	Dhrs11	mRNA	-0.74737	1.2294e-48	3.1905e-47
20750	Spp1	mRNA	-2.06803	1.69755e-48	4.3819e-47
69480	Ttc9	mRNA	-1.43303	2.27138e-48	5.84754e-47
13653	Egr1	mRNA	-0.759151	2.52769e-48	6.49588e-47
100702	Gbp6	mRNA	-1.21637	2.66494e-48	6.84252e-47
13850	Ephx2	mRNA	-0.697197	2.90624e-48	7.45548e-47
11647	Alpl	mRNA	-0.910425	2.96337e-48	7.58863e-47
213484	Nudt18	mRNA	-0.895821	3.29413e-48	8.42078e-47
54634	Magix	mRNA	-0.725362	2.37148e-47	5.98314e-46
18479	Pak1	mRNA	-0.636989	3.04749e-47	7.66202e-46
23984	Pde10a	mRNA	-0.666934	8.39281e-47	2.0956e-45
16477	Junb	mRNA	-0.860829	1.36924e-46	3.40713e-45
15528	Hspe1	mRNA	-0.793805	1.47106e-46	3.65422e-45
328035	Fads6	mRNA	-1.08468	1.34258e-45	3.28168e-44
101488212	Evi2	mRNA	-3.44486	1.92117e-45	4.68017e-44
270097	Vat1l	mRNA	-2.11997	6.66833e-45	1.60961e-43
22695	Zfp36	mRNA	-0.597628	8.13049e-45	1.95929e-43
13867	Erbb3	mRNA	-1.43494	1.88432e-44	4.51833e-43
100039008	Mup10	mRNA	-8.79431	2.16531e-44	5.17926e-43
57738	Slc15a2	mRNA	-1.8553	8.6269e-44	2.04494e-42
73748	Gadl1	mRNA	-0.69931	2.60765e-43	6.15109e-42
116914	Slc19a2	mRNA	-0.978317	8.27315e-43	1.93735e-41
246707	Emilin2	mRNA	-0.878032	3.93638e-41	8.97174e-40
22377	Wbp1	mRNA	-0.622984	4.02276e-41	9.16142e-40
229900	Gbp7	mRNA	-1.25558	1.00855e-40	2.29326e-39
57785	Rangrf	mRNA	-0.593785	1.85191e-40	4.17492e-39
14430	Galt	mRNA	-0.659632	2.53332e-40	5.68899e-39
21815	Tgif1	mRNA	-0.901686	3.42268e-40	7.67432e-39
15512	Hspa2	mRNA	-0.976063	7.9686e-40	1.77166e-38
240899	Lrrc52	mRNA	-1.78385	3.84746e-39	8.43765e-38
269116	Nfasc	mRNA	-1.49118	8.06011e-39	1.75304e-37
277414	Trp53i11	mRNA	-0.717453	2.30373e-38	4.96585e-37
21380	Tbx1	mRNA	-1.88407	3.7446e-38	8.01224e-37
14630	Gclm	mRNA	-0.707931	4.7268e-38	1.00989e-36
338521	Fa2h	mRNA	-2.16187	5.74922e-38	1.22653e-36
105727	Slc38a1	mRNA	-1.54686	1.70929e-37	3.61468e-36
19041	Ppl	mRNA	-0.812309	2.64706e-37	5.57343e-36
269152	Kif26b	mRNA	-0.694077	3.76723e-37	7.90329e-36
20682	Sox9	mRNA	-1.36689	4.43161e-37	9.25693e-36
110816	Pwp2	mRNA	-0.620022	5.4519e-37	1.13718e-35
64898	Lpin2	mRNA	-0.884444	3.11966e-36	6.4058e-35
230822	Ncmap	mRNA	-1.92422	4.24144e-36	8.66017e-35
30059	Timm10	mRNA	-1.17618	4.97839e-36	1.01364e-34
17153	Mal	mRNA	-1.4989	6.07639e-36	1.2346e-34
209200	Dtx3l	mRNA	-0.62953	8.6836e-36	1.76063e-34
23882	Gadd45g	mRNA	-0.6268	2.27591e-35	4.57293e-34
18415	Hspa4l	mRNA	-0.971998	6.53256e-35	1.29376e-33
94332	Cadm3	mRNA	-0.68484	7.95413e-35	1.57101e-33
229055	Zbtb10	mRNA	-0.697763	9.52791e-35	1.88056e-33
67895	Ppa1	mRNA	-0.603614	5.1307e-34	9.95068e-33
16529	Kcnk5	mRNA	-1.76567	1.23628e-33	2.3786e-32
24055	Sh3bp2	mRNA	-1.0522	1.28946e-33	2.47928e-32
12850	Coq7	mRNA	-0.6481	2.17522e-33	4.16306e-32
27984	Efhd2	mRNA	-0.737884	8.46457e-33	1.59682e-31
19698	Relb	mRNA	-0.772852	1.02872e-32	1.93562e-31
16668	Krt18	mRNA	-2.56448	1.02812e-32	1.93575e-31
68512	Tomm5	mRNA	-0.620513	1.40211e-32	2.62796e-31
66402	Sln	mRNA	-1.63688	3.71326e-32	6.87095e-31
17841	Mup2	mRNA	-5.52717	4.95005e-32	9.14199e-31
620695	Gm13889	mRNA	-1.04859	6.00493e-32	1.10761e-30
246728	Oas2	mRNA	-1.54889	8.30822e-32	1.53051e-30
17768	Mthfd2	mRNA	-1.30721	1.05083e-31	1.9309e-30
12799	Cnp	mRNA	-0.674731	1.08194e-31	1.98679e-30
17472	Gbp4	mRNA	-0.928636	2.23123e-31	4.08692e-30
667370	Ifit3b	mRNA	-1.48206	2.5002e-31	4.57094e-30
20379	Sfrp4	mRNA	-1.84094	2.79025e-31	5.098e-30
108960	Irak2	mRNA	-0.642581	3.36127e-31	6.11818e-30
100494	Zfand2a	mRNA	-0.623274	3.83893e-31	6.97013e-30
17364	Trpm1	mRNA	-3.2492	1.06096e-30	1.90723e-29
17869	Myc	mRNA	-0.815105	3.06733e-30	5.46655e-29
626578	Gbp10	mRNA	-1.18147	3.46959e-30	6.17588e-29
260299	Cadm4	mRNA	-1.32917	5.06357e-30	8.98559e-29
22151	Tubb2a	mRNA	-0.732934	5.84442e-30	1.03523e-28
17110	Lyz1	mRNA	-1.28198	6.02663e-30	1.06685e-28
12029	Bcl6b	mRNA	-0.799299	1.5979e-29	2.79118e-28
22320	Vamp8	mRNA	-0.694209	1.74071e-29	3.03881e-28
13107	Cyp2f2	mRNA	-2.30593	2.77055e-29	4.81058e-28
20200	S100a6	mRNA	-0.70525	3.19763e-29	5.54217e-28
71355	Col24a1	mRNA	-0.951103	3.48945e-29	6.04435e-28
15015	H2-Q4	mRNA	-0.74783	8.50517e-29	1.46277e-27
22239	Ugt8a	mRNA	-1.88546	1.49011e-28	2.55219e-27
23962	Oasl2	mRNA	-1.21988	1.78296e-28	3.04836e-27
20539	Slc7a5	mRNA	-1.06502	2.38377e-28	4.05885e-27
13992	Khdrbs3	mRNA	-0.919988	3.76327e-28	6.37777e-27
21857	Timp1	mRNA	-1.64023	7.84137e-28	1.31661e-26
26938	St6galnac5	mRNA	-1.1476	1.12417e-27	1.881e-26
16574	Kif5c	mRNA	-2.0616	1.23633e-27	2.06511e-26
15368	Hmox1	mRNA	-0.875804	1.29615e-27	2.16378e-26
14629	Gclc	mRNA	-0.61862	1.45274e-27	2.41961e-26
27393	Mrpl39	mRNA	-0.604595	2.18809e-27	3.62358e-26
11958	Atp5k	mRNA	-0.747396	2.25965e-27	3.73357e-26
21386	Tbx3	mRNA	-0.587387	2.32723e-27	3.84304e-26
240064	Zfp799	mRNA	-0.610181	2.98324e-27	4.91236e-26
64899	Lpin3	mRNA	-0.957624	3.27723e-27	5.38728e-26
16782	Lamc2	mRNA	-1.37793	4.87814e-27	7.95583e-26
56454	Aldh18a1	mRNA	-0.838986	5.2883e-27	8.61509e-26
235180	Fez1	mRNA	-1.39002	6.15439e-27	1.00036e-25
67430	4921536K21Rik	mRNA	-2.47706	9.89934e-27	1.60279e-25
20194	S100a10	mRNA	-0.586028	1.2422e-26	2.00451e-25
70110	Ifi35	mRNA	-0.856073	1.34259e-26	2.1653e-25
20525	Slc2a1	mRNA	-0.747114	1.62662e-26	2.61321e-25
18227	Nr4a2	mRNA	-1.09668	1.73528e-26	2.7847e-25
242653	Cldn19	mRNA	-1.34916	4.72085e-26	7.50937e-25
211945	Plekhh1	mRNA	-1.14797	5.2833e-26	8.39943e-25
68607	Serhl	mRNA	-0.675716	5.94496e-26	9.43584e-25
12224	Klf5	mRNA	-0.606685	6.36991e-26	1.00882e-24
67082	ccdc198	mRNA	-0.832058	8.87614e-26	1.39811e-24
74486	Osbpl10	mRNA	-0.598836	9.82484e-26	1.54587e-24
101540	Prkd2	mRNA	-0.652626	9.90021e-26	1.55688e-24
14816	Grm1	mRNA	-1.53739	1.04317e-25	1.63869e-24
56279	Fam69b	mRNA	-1.98999	1.14352e-25	1.79438e-24
66253	Aig1	mRNA	-0.79246	1.21358e-25	1.90225e-24
65972	Ifi30	mRNA	-0.752404	1.3722e-25	2.14394e-24
68165	Fdx1l	mRNA	-0.640114	2.56735e-25	3.98124e-24
73720	Cst6	mRNA	-0.711952	3.24246e-25	5.0201e-24
26912	Gcat	mRNA	-0.983656	3.78085e-25	5.83808e-24
20198	S100a4	mRNA	-1.02254	4.84816e-25	7.4623e-24
55932	Gbp3	mRNA	-1.07712	1.12471e-24	1.71388e-23
18671	Abcb1a	mRNA	-0.604418	1.34332e-24	2.04165e-23
74442	Sgms2	mRNA	-1.0875	1.5148e-24	2.29866e-23
329934	Foxo6	mRNA	-1.16282	2.85049e-24	4.29185e-23
67840	Mrpl57	mRNA	-0.611698	9.61389e-24	1.43045e-22
319192	Hist2h2aa2	mRNA	-0.872216	1.26892e-23	1.88224e-22
26384	Gnpda1	mRNA	-0.598637	1.96793e-23	2.90425e-22
15959	Ifit3	mRNA	-1.40186	2.80415e-23	4.12784e-22
14299	Ncs1	mRNA	-0.623159	3.75595e-23	5.50658e-22
105243585	Gm39469	mRNA	-7.62927	3.82564e-23	5.60308e-22
13199	Ddn	mRNA	-3.17855	5.95524e-23	8.66526e-22
236573	Gbp9	mRNA	-0.669272	7.55801e-23	1.09699e-21
18301	Fxyd5	mRNA	-1.06301	7.9774e-23	1.1567e-21
56839	Lgi1	mRNA	-1.30441	1.05796e-22	1.52563e-21
20533	Slc4a1	mRNA	-2.72196	1.26133e-22	1.81529e-21
27056	Irf5	mRNA	-0.796155	1.46225e-22	2.0982e-21
15042	H2-T24	mRNA	-0.782681	1.75489e-22	2.51191e-21
235300	Tmem136	mRNA	-1.22814	2.27603e-22	3.24027e-21
20620	Plk2	mRNA	-0.611569	3.34852e-22	4.74153e-21
67710	Polr2g	mRNA	-0.64945	4.12991e-22	5.82525e-21
18081	Ninj1	mRNA	-0.599984	4.27852e-22	6.02607e-21
69064	Fuom	mRNA	-0.745611	4.90156e-22	6.87355e-21
218518	Marveld2	mRNA	-1.55935	5.03581e-22	7.0584e-21
57764	Ntn4	mRNA	-0.698177	5.13201e-22	7.18977e-21
212508	Mtg1	mRNA	-0.591781	5.88095e-22	8.22313e-21
67876	Coq10b	mRNA	-0.61328	6.62227e-22	9.24187e-21
60440	Iigp1	mRNA	-0.847647	1.24807e-21	1.73012e-20
66591	Mad2l1bp	mRNA	-0.593995	1.26717e-21	1.75577e-20
14726	Pdpn	mRNA	-1.08271	2.95073e-21	4.03452e-20
100039796	Tgtp2	mRNA	-1.65934	3.05779e-21	4.17696e-20
15950	Ifi203	mRNA	-0.729862	9.15996e-21	1.2287e-19
67801	Pllp	mRNA	-1.11059	1.41655e-20	1.88965e-19
104681	Slc16a6	mRNA	-0.617448	1.53569e-20	2.04764e-19
56417	Adar	mRNA	-0.592439	1.56258e-20	2.08253e-19
78894	Aacs	mRNA	-0.738191	1.60695e-20	2.13872e-19
109115	Supt3	mRNA	-0.682038	2.04426e-20	2.71203e-19
11785	Apbb1	mRNA	-0.598458	2.90186e-20	3.81143e-19
20665	Sox10	mRNA	-1.24902	3.36219e-20	4.40211e-19
18766	Pkdrej	mRNA	-1.23495	3.46268e-20	4.53163e-19
327959	Xaf1	mRNA	-0.691094	3.49907e-20	4.57719e-19
14283	Fosl1	mRNA	-7.38218	4.0887e-20	5.34126e-19
107527	Il1rl2	mRNA	-1.10678	7.4873e-20	9.71975e-19
100126824	Sco2	mRNA	-0.862028	8.26985e-20	1.07308e-18
16485	Kcna1	mRNA	-0.622422	8.31173e-20	1.07755e-18
11838	Arc	mRNA	-1.47481	1.00881e-19	1.30145e-18
252864	Dusp15	mRNA	-1.46518	1.29375e-19	1.66313e-18
64706	Scube1	mRNA	-1.76248	4.6705e-19	5.86877e-18
69640	Fam83g	mRNA	-1.11857	4.80763e-19	6.03064e-18
93843	Pnck	mRNA	-0.641262	5.03136e-19	6.30855e-18
217038	Mrm1	mRNA	-0.868469	5.05086e-19	6.32753e-18
15077	Hist2h3c1	mRNA	-7.28336	5.15535e-19	6.45286e-18
80981	Arl4d	mRNA	-0.92903	5.3132e-19	6.64471e-18
75660	Lin37	mRNA	-0.685265	6.79865e-19	8.4732e-18
20512	Slc1a3	mRNA	-0.629187	7.55487e-19	9.39551e-18
234671	Ces2c	mRNA	-2.43053	9.16105e-19	1.13541e-17
20319	Sfrp2	mRNA	-1.21386	1.02383e-18	1.26784e-17
13636	Efna1	mRNA	-0.604046	1.37101e-18	1.68839e-17
20558	Slfn4	mRNA	-2.54457	1.37604e-18	1.69387e-17
11983	Atpif1	mRNA	-0.652782	1.9582e-18	2.39424e-17
66169	Tomm7	mRNA	-0.633781	2.16496e-18	2.63924e-17
29858	Pmm1	mRNA	-0.727843	2.20827e-18	2.69091e-17
56791	Ube2l6	mRNA	-0.874888	2.34603e-18	2.85519e-17
80285	Parp9	mRNA	-0.640094	2.49274e-18	3.02865e-17
11656	Alas2	mRNA	-0.586211	3.45487e-18	4.18188e-17
66617	Ntmt1	mRNA	-0.858334	5.54107e-18	6.6626e-17
107733	Mrpl41	mRNA	-0.587483	6.42394e-18	7.70183e-17
102545	Cmtm7	mRNA	-0.780877	6.5383e-18	7.826e-17
76829	Dok5	mRNA	-1.38815	7.95223e-18	9.46374e-17
242109	Zfp697	mRNA	-0.990532	8.04631e-18	9.57178e-17
18979	Pon1	mRNA	-3.57343	8.05126e-18	9.57374e-17
212514	Spice1	mRNA	-0.743387	9.03194e-18	1.07135e-16
20464	Sim1	mRNA	-2.52931	9.07573e-18	1.07611e-16
12550	Cdh1	mRNA	-2.13503	1.11689e-17	1.32052e-16
319188	Hist1h2bp	mRNA	-1.27017	1.19245e-17	1.40698e-16
232987	B9d2	mRNA	-0.989337	1.25034e-17	1.4729e-16
20378	Frzb	mRNA	-0.606464	1.52301e-17	1.78757e-16
235379	Gldn	mRNA	-1.88617	1.98933e-17	2.32173e-16
216459	Myl6b	mRNA	-0.687408	3.22165e-17	3.72253e-16
97130	C77080	mRNA	-0.823734	3.89628e-17	4.4771e-16
171180	Syt12	mRNA	-0.943325	5.05118e-17	5.77898e-16
381823	Apold1	mRNA	-1.10884	5.54924e-17	6.33631e-16
384009	Glipr2	mRNA	-1.03181	5.70912e-17	6.5163e-16
102639598	Gm14296	mRNA	-0.830863	6.34275e-17	7.2253e-16
67775	Rtp4	mRNA	-1.16889	6.74256e-17	7.67171e-16
67092	Gatm	mRNA	-0.753856	1.28694e-16	1.44782e-15
17299	Mettl1	mRNA	-0.63408	1.47143e-16	1.65089e-15
12803	Cntf	mRNA	-1.53185	1.54346e-16	1.72903e-15
53625	B3gnt2	mRNA	-0.61313	3.61659e-16	3.97921e-15
20229	Sat1	mRNA	-0.710364	6.78012e-16	7.35671e-15
237504	Rassf9	mRNA	-1.0096	8.11289e-16	8.75372e-15
21664	Phlda1	mRNA	-0.725255	8.74154e-16	9.41452e-15
67557	Larp6	mRNA	-1.13856	9.35978e-16	1.00691e-14
544791	Myh13	mRNA	-6.95342	9.53999e-16	1.02478e-14
246727	Oas3	mRNA	-2.7565	1.03859e-15	1.11195e-14
100862383	Gm21693	mRNA	-3.65316	1.04284e-15	1.11608e-14
319765	Igf2bp2	mRNA	-0.883386	1.10635e-15	1.18318e-14
11556	Adrb3	mRNA	-1.32464	1.82175e-15	1.92976e-14
20192	Ryr3	mRNA	-0.70973	2.221e-15	2.34584e-14
18823	Plp1	mRNA	-0.866837	2.98027e-15	3.12729e-14
230903	Fbxo44	mRNA	-0.788264	3.01745e-15	3.16516e-14
74347	Tldc1	mRNA	-0.877562	3.77227e-15	3.92993e-14
107999	Gtpbp6	mRNA	-0.709685	4.52944e-15	4.70861e-14
640524	Sptbn5	mRNA	-0.685032	4.58735e-15	4.76539e-14
76813	Armc6	mRNA	-0.586718	6.56941e-15	6.78309e-14
16168	Il15	mRNA	-0.722624	7.47253e-15	7.69914e-14
14857	Gsta1	mRNA	-4.32165	9.15825e-15	9.38931e-14
670593	Gm9495	mRNA	-1.12918	9.82514e-15	1.00517e-13
118445	Klf16	mRNA	-0.849391	9.97167e-15	1.01944e-13
15166	Hcn2	mRNA	-1.05098	1.02591e-14	1.04845e-13
105244831	Gm40367	mRNA	-6.81927	1.39657e-14	1.42175e-13
15451	Hpn	mRNA	-0.837196	1.52046e-14	1.54463e-13
64136	Sdf2l1	mRNA	-1.29948	1.52116e-14	1.5448e-13
20612	Siglec1	mRNA	-0.634835	2.42378e-14	2.4325e-13
211187	Lrtm2	mRNA	-2.03041	2.71118e-14	2.7153e-13
100041546	Ly6c2	mRNA	-2.27122	3.15947e-14	3.1523e-13
71306	Mfap3l	mRNA	-0.597767	3.6817e-14	3.66075e-13
68147	Gar1	mRNA	-1.02367	3.71101e-14	3.68863e-13
14017	Evi2a	mRNA	-0.71206	4.27293e-14	4.23267e-13
110876	Scn2a	mRNA	-0.761228	4.41697e-14	4.37087e-13
208151	Tmem132b	mRNA	-0.62141	4.46036e-14	4.4108e-13
102747	Lrrc49	mRNA	-0.876764	4.49134e-14	4.43992e-13
24050	2021-09-03	mRNA	-1.46915	4.75641e-14	4.69077e-13
108167434	Gm45988	mRNA	-1.8539	5.2075e-14	5.11997e-13
110895	Slc9a4	mRNA	-1.70372	5.56301e-14	5.4621e-13
226351	Tmem185b	mRNA	-0.673175	7.33851e-14	7.15696e-13
12571	Cdk6	mRNA	-0.595655	8.14777e-14	7.92754e-13
114570	Crip3	mRNA	-1.43992	9.36177e-14	9.07829e-13
76737	Creld2	mRNA	-0.81077	1.02756e-13	9.93458e-13
328274	Zfp459	mRNA	-1.12932	1.07587e-13	1.03878e-12
71983	Tmco6	mRNA	-0.671719	1.11146e-13	1.07136e-12
382543	Ankfn1	mRNA	-1.67201	1.18268e-13	1.13774e-12
16391	Irf9	mRNA	-0.661596	1.1824e-13	1.13785e-12
16765	Stmn1	mRNA	-1.26355	1.50421e-13	1.43799e-12
19332	Rab20	mRNA	-0.890792	1.68964e-13	1.61154e-12
104010	Cdh22	mRNA	-1.1597	2.59063e-13	2.45235e-12
434341	Nlrc5	mRNA	-0.60943	2.8013e-13	2.64745e-12
100039795	Ildr2	mRNA	-0.739035	3.13865e-13	2.96146e-12
333883	Cd59b	mRNA	-0.759548	3.23596e-13	3.04831e-12
11484	Aspa	mRNA	-0.940162	3.62293e-13	3.40621e-12
21387	Tbx4	mRNA	-0.833137	5.01662e-13	4.67112e-12
15040	H2-T23	mRNA	-0.640645	5.15388e-13	4.79278e-12
140571	Plxnb3	mRNA	-1.01055	5.20079e-13	4.8302e-12
12556	Cdh16	mRNA	-2.44076	5.79173e-13	5.35846e-12
73176	3110040M04Rik	mRNA	-2.36908	5.8364e-13	5.39807e-12
271849	Shc4	mRNA	-0.947628	6.40961e-13	5.91502e-12
22419	Wnt5b	mRNA	-1.15173	8.35982e-13	7.66357e-12
108168771	LOC108168771	mRNA	-1.08637	9.36005e-13	8.56155e-12
20271	Scn5a	mRNA	-1.34731	1.08941e-12	9.9241e-12
12122	Bid	mRNA	-1.45641	1.16396e-12	1.05733e-11
246730	Oas1a	mRNA	-1.78201	1.30676e-12	1.18408e-11
14794	Spsb2	mRNA	-0.633781	1.42968e-12	1.29264e-11
69550	Bst2	mRNA	-0.797292	1.51717e-12	1.36833e-11
210029	Metrnl	mRNA	-0.601996	1.54637e-12	1.3938e-11
243914	Lgi4	mRNA	-0.696608	1.60705e-12	1.44669e-11
245684	Cnksr2	mRNA	-1.13238	1.87097e-12	1.677e-11
100502846	Gm19410	mRNA	-1.73881	2.56194e-12	2.27873e-11
333193	Proser3	mRNA	-0.625351	2.59184e-12	2.3032e-11
14181	Fgfbp1	mRNA	-0.781937	2.80078e-12	2.48431e-11
76980	Ube2ql1	mRNA	-1.19078	2.8416e-12	2.51898e-11
211577	Mrgprf	mRNA	-0.728069	3.17323e-12	2.80268e-11
20897	Stra6	mRNA	-2.88022	3.18742e-12	2.81436e-11
15468	Prmt2	mRNA	-0.70584	3.55086e-12	3.12101e-11
72780	Rspo3	mRNA	-2.00575	3.61656e-12	3.1778e-11
16364	Irf4	mRNA	-1.04467	4.0462e-12	3.54565e-11
100040462	Mndal	mRNA	-0.594889	4.34297e-12	3.79654e-11
277978	Exoc3l	mRNA	-1.06941	4.39873e-12	3.84296e-11
230738	Zc3h12a	mRNA	-0.714147	4.433e-12	3.87174e-11
217705	Fam161b	mRNA	-1.20697	4.81954e-12	4.19923e-11
80891	Fcrls	mRNA	-1.08441	5.16519e-12	4.48557e-11
100039441	Gm2237	mRNA	-0.628347	6.26177e-12	5.41033e-11
66136	Znrd1	mRNA	-0.596034	6.3227e-12	5.46135e-11
319888	Oacyl	mRNA	-1.03943	6.53119e-12	5.6364e-11
16918	Mycl	mRNA	-1.6016	6.61175e-12	5.69915e-11
56508	Rapgef4	mRNA	-0.676083	6.67393e-12	5.75104e-11
69757	Leng1	mRNA	-0.724751	7.13392e-12	6.1383e-11
77462	Tmem116	mRNA	-1.29121	7.3123e-12	6.28619e-11
22223	Uchl1	mRNA	-0.742716	8.25547e-12	7.08023e-11
20321	Frrs1	mRNA	-0.705871	8.33822e-12	7.14487e-11
245847	Amdhd2	mRNA	-0.600583	8.9984e-12	7.69012e-11
57914	Crlf2	mRNA	-0.727449	9.0392e-12	7.72044e-11
16691	Krt8	mRNA	-2.57053	9.97789e-12	8.50716e-11
11690	Alox5ap	mRNA	-0.73643	1.00411e-11	8.55603e-11
69938	Scrn1	mRNA	-0.911798	1.06553e-11	9.05811e-11
56149	Grasp	mRNA	-0.622893	1.14756e-11	9.73265e-11
229011	Samd10	mRNA	-0.675105	1.28267e-11	1.08342e-10
380718	Mks1	mRNA	-0.879486	1.94632e-11	1.62178e-10
18857	Pmp2	mRNA	-2.34679	2.33133e-11	1.92985e-10
227620	Uap1l1	mRNA	-0.680684	2.44433e-11	2.02166e-10
278279	Tmtc2	mRNA	-0.597352	2.66858e-11	2.20086e-10
212670	Catsper2	mRNA	-0.617453	2.70439e-11	2.22849e-10
14528	Gch1	mRNA	-0.758092	3.20475e-11	2.6296e-10
66431	Oxld1	mRNA	-0.7058	4.30285e-11	3.497e-10
19240	Tmsb10	mRNA	-0.901111	4.40428e-11	3.57443e-10
12702	Socs3	mRNA	-0.630989	4.5592e-11	3.69602e-10
20128	Trim30a	mRNA	-0.64031	4.67425e-11	3.78506e-10
21822	Tgtp1	mRNA	-0.925925	4.77929e-11	3.8658e-10
12162	Bmp7	mRNA	-1.60269	5.67903e-11	4.57064e-10
69310	Pacrg	mRNA	-1.13326	6.34366e-11	5.08298e-10
13655	Egr3	mRNA	-1.39807	6.70869e-11	5.3651e-10
381337	Fam178b	mRNA	-2.20369	7.1373e-11	5.69531e-10
14129	Fcgr1	mRNA	-1.82775	8.02148e-11	6.37631e-10
105242418	Gm38690	mRNA	-0.691268	8.22695e-11	6.53247e-10
19385	Ranbp1	mRNA	-0.590713	8.70527e-11	6.90284e-10
67736	Ccdc130	mRNA	-0.594288	9.46861e-11	7.48358e-10
72747	Ttc39c	mRNA	-0.868668	1.00941e-10	7.95844e-10
223970	Rmi2	mRNA	-0.908614	1.02439e-10	8.06121e-10
21354	Tap1	mRNA	-0.660307	1.08737e-10	8.53832e-10
259023	Olfr1055	mRNA	-1.85399	1.17538e-10	9.20693e-10
237436	Gas2l3	mRNA	-0.713128	1.23851e-10	9.67529e-10
237412	Gm4924	mRNA	-1.23405	1.26321e-10	9.86562e-10
106931	Kctd1	mRNA	-0.723427	1.32341e-10	1.03219e-09
286942	Kif19a	mRNA	-1.21725	1.39771e-10	1.08838e-09
75973	Ccdc162	mRNA	-0.729964	1.42351e-10	1.10788e-09
12263	C2	mRNA	-0.852826	1.70839e-10	1.32214e-09
100041874	Gm3558	mRNA	-0.960605	1.89511e-10	1.45926e-09
54418	Fmn2	mRNA	-1.25151	1.90729e-10	1.46746e-09
100043914	Zfp968	mRNA	-6.22801	2.22725e-10	1.7055e-09
18636	Cfp	mRNA	-0.644774	2.2284e-10	1.70593e-09
58212	Srrm3	mRNA	-1.84447	2.30698e-10	1.76423e-09
319953	Ttll1	mRNA	-0.676315	2.45846e-10	1.87661e-09
66276	1810009A15Rik	mRNA	-0.754211	2.74005e-10	2.08551e-09
110351	Rap1gap	mRNA	-0.58947	3.20227e-10	2.42841e-09
70375	Ica1l	mRNA	-0.647767	3.21596e-10	2.43751e-09
16164	Il13ra1	mRNA	-0.774125	3.69384e-10	2.79024e-09
100504156	Fam181a	mRNA	-1.90845	4.43053e-10	3.32938e-09
192651	Zfp286	mRNA	-0.993259	4.91295e-10	3.67856e-09
12615	Cenpa	mRNA	-1.04143	5.02825e-10	3.76004e-09
74016	Phf19	mRNA	-1.35367	5.12942e-10	3.83372e-09
114663	Impa2	mRNA	-0.713933	6.96349e-10	5.16195e-09
11593	Aga	mRNA	-0.59203	8.43391e-10	6.21385e-09
16159	Il12a	mRNA	-0.605965	9.28517e-10	6.81508e-09
15953	Ifi47	mRNA	-1.25368	1.04467e-09	7.64636e-09
237636	Npc1l1	mRNA	-0.626558	1.07221e-09	7.842e-09
381835	Sbk3	mRNA	-1.27469	1.20474e-09	8.78032e-09
623121	Ifi213	mRNA	-2.36063	1.38028e-09	1.00069e-08
70713	Gpr137c	mRNA	-0.662924	1.49521e-09	1.0797e-08
69770	1600002K03Rik	mRNA	-2.57836	1.4984e-09	1.08173e-08
320159	Togaram2	mRNA	-0.603424	1.54429e-09	1.11319e-08
100043456	Gm10681	mRNA	-0.667361	1.7488e-09	1.25655e-08
21683	Tecta	mRNA	-1.85723	1.77716e-09	1.27661e-08
213989	Tmem82	mRNA	-1.69681	1.82265e-09	1.308e-08
103406	Zfr2	mRNA	-0.606606	1.93983e-09	1.38969e-08
230577	Pars2	mRNA	-0.712422	1.99245e-09	1.42527e-08
54141	Spag5	mRNA	-0.815528	2.01299e-09	1.4389e-08
232431	Gprc5a	mRNA	-0.863397	2.0574e-09	1.46884e-08
237523	Ptprq	mRNA	-1.20369	2.133e-09	1.52019e-08
14200	Fhl2	mRNA	-0.824303	2.22359e-09	1.58203e-08
67590	Tctn3	mRNA	-0.672862	2.41357e-09	1.71258e-08
320910	Itgb8	mRNA	-1.0355	2.77842e-09	1.9633e-08
232210	Hmces	mRNA	-0.807066	2.79437e-09	1.97409e-08
69740	Dph5	mRNA	-0.635376	2.85124e-09	2.01231e-08
72350	Zc2hc1c	mRNA	-0.714095	3.17225e-09	2.23289e-08
18951	2021-09-05	mRNA	-0.598403	3.32492e-09	2.33694e-08
76960	Bcas1	mRNA	-1.26266	3.41338e-09	2.3968e-08
18599	Padi1	mRNA	-3.1347	3.45455e-09	2.42513e-08
100042295	Gm3776	mRNA	-6.01563	3.48415e-09	2.44412e-08
68948	Fam216a	mRNA	-0.95036	3.9609e-09	2.7632e-08
12487	Cd28	mRNA	-1.04443	4.14454e-09	2.88645e-08
223672	Apol9a	mRNA	-2.6708	4.20954e-09	2.92961e-08
320158	Zmat4	mRNA	-1.69025	4.36736e-09	3.03581e-08
14695	Gnb3	mRNA	-1.49929	4.41145e-09	3.06425e-08
85031	Pla1a	mRNA	-0.691476	4.88701e-09	3.38163e-08
20617	Snca	mRNA	-1.12414	5.52528e-09	3.80785e-08
66200	Commd6	mRNA	-0.607731	6.18279e-09	4.23984e-08
12795	Plk3	mRNA	-0.958665	7.19289e-09	4.90584e-08
246257	Ovca2	mRNA	-0.666978	8.83068e-09	5.97512e-08
15018	H2-Q7	mRNA	-0.620392	9.99157e-09	6.72924e-08
13024	Ctla2a	mRNA	-0.624946	1.03853e-08	6.98144e-08
108943	Trmt10a	mRNA	-0.934878	1.09434e-08	7.33623e-08
99899	Ifi44	mRNA	-1.78597	1.09641e-08	7.34843e-08
12661	Chl1	mRNA	-0.822526	1.21994e-08	8.14809e-08
237360	Adamts14	mRNA	-0.656773	1.29911e-08	8.66489e-08
236312	Ifi209	mRNA	-2.50655	1.30987e-08	8.73469e-08
235636	Rtp3	mRNA	-0.693895	1.41484e-08	9.4044e-08
17771	Tesmin	mRNA	-0.998137	1.48737e-08	9.87067e-08
211949	Spsb4	mRNA	-0.867145	1.62691e-08	1.07353e-07
237940	Aoc2	mRNA	-0.71655	1.69422e-08	1.11668e-07
13723	Emb	mRNA	-0.774796	1.69548e-08	1.11725e-07
23960	Oas1g	mRNA	-4.51261	1.77853e-08	1.16932e-07
15019	H2-Q8	mRNA	-1.12793	1.79144e-08	1.17754e-07
320292	Rasgef1b	mRNA	-1.06753	1.85246e-08	1.21573e-07
94094	Trim34a	mRNA	-0.665737	2.07381e-08	1.35486e-07
226162	Dpcd	mRNA	-0.593894	2.12793e-08	1.38928e-07
26410	Map3k8	mRNA	-0.761172	2.25083e-08	1.46754e-07
218865	Chdh	mRNA	-0.755138	2.25738e-08	1.47148e-07
14469	Gbp2	mRNA	-0.593915	2.36532e-08	1.53804e-07
20203	S100b	mRNA	-0.913492	2.54474e-08	1.65027e-07
11541	Adora2b	mRNA	-0.863731	2.73971e-08	1.77156e-07
16913	Psmb8	mRNA	-0.838455	2.74886e-08	1.77708e-07
634882	Itih5l-ps	mRNA	-0.833864	2.99014e-08	1.92748e-07
378462	Morn2	mRNA	-0.744336	3.1678e-08	2.04064e-07
66042	Sostdc1	mRNA	-1.68382	3.40829e-08	2.1873e-07
20196	S100a13	mRNA	-0.604291	3.44239e-08	2.2087e-07
433022	Plcxd2	mRNA	-0.883373	3.51416e-08	2.25276e-07
12589	Ift81	mRNA	-0.761597	3.82107e-08	2.44088e-07
74559	Elovl7	mRNA	-1.90191	3.94338e-08	2.51568e-07
17919	Myo5b	mRNA	-0.808835	4.10042e-08	2.61185e-07
13807	Eno2	mRNA	-0.79374	4.71286e-08	2.98752e-07
381644	Cep135	mRNA	-0.604585	4.7286e-08	2.99619e-07
100039830	Gm2446	mRNA	-0.987081	4.7912e-08	3.03321e-07
320587	Tmem88b	mRNA	-0.694099	4.9171e-08	3.10952e-07
226123	Morn4	mRNA	-0.653847	5.04723e-08	3.18903e-07
16494	Kcna6	mRNA	-0.752984	5.18463e-08	3.27228e-07
50490	Nox4	mRNA	-0.810199	5.33209e-08	3.3617e-07
69878	Snrpf	mRNA	-0.601506	5.4572e-08	3.43162e-07
68002	Sdhaf4	mRNA	-0.58578	5.50577e-08	3.45992e-07
67272	Cmtm5	mRNA	-1.71382	5.89409e-08	3.69274e-07
100041735	Gm3488	mRNA	-0.850614	6.0459e-08	3.78459e-07
14632	Gli1	mRNA	-0.939323	6.22095e-08	3.88997e-07
245841	Polr2h	mRNA	-0.692811	6.32433e-08	3.95121e-07
66768	Pacrgl	mRNA	-0.633434	6.41385e-08	4.00541e-07
240672	Dusp5	mRNA	-1.0969	6.83933e-08	4.2647e-07
232345	A2m	mRNA	-3.17568	6.97369e-08	4.34474e-07
26897	Acot1	mRNA	-0.682041	7.04387e-08	4.38753e-07
15951	Ifi204	mRNA	-0.609532	7.05693e-08	4.39472e-07
229898	Gbp5	mRNA	-0.8713	7.06027e-08	4.39585e-07
667977	Gm8909	mRNA	-0.993042	7.60022e-08	4.71786e-07
100169868	Gm3173	mRNA	-0.643895	8.64915e-08	5.33475e-07
17314	Mgmt	mRNA	-0.676802	8.88309e-08	5.47555e-07
225895	Taf6l	mRNA	-0.599403	9.42698e-08	5.79602e-07
68312	Gstm7	mRNA	-0.997137	1.04445e-07	6.39319e-07
17857	Mx1	mRNA	-2.03684	1.08944e-07	6.65592e-07
70335	Reep6	mRNA	-0.692251	1.18828e-07	7.24e-07
216441	Slc26a10	mRNA	-0.710475	1.20057e-07	7.31175e-07
108167752	Gm46175	mRNA	-2.74272	1.21594e-07	7.40076e-07
654818	Smco3	mRNA	-1.74272	1.23042e-07	7.48414e-07
243538	Cfap100	mRNA	-0.89254	1.50413e-07	9.08995e-07
269695	Rnft2	mRNA	-0.609822	1.54252e-07	9.31223e-07
74189	Phactr3	mRNA	-1.18487	1.62842e-07	9.80635e-07
14813	Grin2c	mRNA	-1.87248	1.70202e-07	1.02262e-06
20641	Snrpd1	mRNA	-0.660991	1.77378e-07	1.06353e-06
328563	Apol11b	mRNA	-2.35939	1.8256e-07	1.0928e-06
225870	Rin1	mRNA	-0.717181	1.99609e-07	1.18946e-06
234564	Ces1f	mRNA	-2.0602	2.01861e-07	1.20115e-06
264134	Ttc26	mRNA	-0.881558	2.03781e-07	1.21059e-06
23912	Rhof	mRNA	-0.902128	2.09869e-07	1.24522e-06
108168162	Gm43305	mRNA	-0.680286	2.22866e-07	1.31749e-06
225655	Prelid3a	mRNA	-0.987828	2.39318e-07	1.41015e-06
66720	Klhl10	mRNA	-0.672125	2.41759e-07	1.42424e-06
235402	Lingo1	mRNA	-1.02512	2.5066e-07	1.47339e-06
106763	Ttbk1	mRNA	-2.55595	2.51955e-07	1.4804e-06
77015	Mpped2	mRNA	-0.90674	2.70441e-07	1.58357e-06
78802	Ttc30a1	mRNA	-0.698143	2.76236e-07	1.61554e-06
69142	Cd209f	mRNA	-1.10958	3.06845e-07	1.78377e-06
382562	Pfn4	mRNA	-1.61061	3.26914e-07	1.89437e-06
58203	Zbp1	mRNA	-1.63194	3.68318e-07	2.12495e-06
20538	Slc6a2	mRNA	-0.884735	4.39353e-07	2.52025e-06
240038	Zfp994	mRNA	-0.651406	4.4243e-07	2.53739e-06
80885	Hcar2	mRNA	-1.4043	4.69826e-07	2.68602e-06
320563	Islr2	mRNA	-0.704195	4.7999e-07	2.7425e-06
16470	Ush1g	mRNA	-1.45641	4.97611e-07	2.83871e-06
102635694	Gm32966	mRNA	-0.761219	5.03967e-07	2.87271e-06
67279	Med31	mRNA	-0.735386	5.29308e-07	3.01183e-06
234740	Tmem231	mRNA	-0.726853	5.45973e-07	3.10301e-06
19092	Prkg2	mRNA	-1.42659	6.36153e-07	3.58953e-06
243937	Zfp536	mRNA	-0.853747	6.81612e-07	3.83187e-06
381338	Lonrf2	mRNA	-0.894105	7.20119e-07	4.03662e-06
207495	Baiap2l2	mRNA	-0.714701	7.53212e-07	4.21154e-06
225872	Npas4	mRNA	-0.681783	8.54061e-07	4.74253e-06
80718	Rab27b	mRNA	-1.46879	9.29883e-07	5.14682e-06
68185	Coa4	mRNA	-0.709033	9.4356e-07	5.21854e-06
232875	Zscan18	mRNA	-0.826081	9.59237e-07	5.30221e-06
68567	Cgref1	mRNA	-0.657114	1.00421e-06	5.53921e-06
17259	Mef2b	mRNA	-2.14415	1.05649e-06	5.81097e-06
246746	Cd300lf	mRNA	-3.2557	1.20999e-06	6.61642e-06
64424	Polr1e	mRNA	-0.585211	1.23872e-06	6.76457e-06
16186	Il2rg	mRNA	-0.772653	1.46178e-06	7.90975e-06
17136	Mag	mRNA	-1.02812	1.48937e-06	8.04855e-06
71916	Dus4l	mRNA	-0.604259	1.72278e-06	9.2376e-06
17002	Ltf	mRNA	-5.39807	1.91089e-06	1.01879e-05
231832	Tmem184a	mRNA	-1.47524	1.97392e-06	1.05066e-05
213435	Mylk3	mRNA	-1.82678	1.99109e-06	1.05921e-05
16847	Lepr	mRNA	-0.706462	2.13558e-06	1.13255e-05
73710	Tubb2b	mRNA	-0.685289	2.14901e-06	1.13925e-05
56620	Clec4n	mRNA	-0.709336	2.16246e-06	1.14617e-05
26414	Mapk10	mRNA	-1.42721	2.18644e-06	1.15804e-05
16912	Psmb9	mRNA	-0.865893	2.30123e-06	1.21551e-05
20216	Acsm3	mRNA	-2.54072	2.34735e-06	1.23964e-05
66443	Tnfaip8l1	mRNA	-0.913828	2.38179e-06	1.25623e-05
12683	Cidea	mRNA	-1.44069	2.53964e-06	1.33657e-05
241850	Abhd16b	mRNA	-2.41091	2.61837e-06	1.37551e-05
329954	Catsper4	mRNA	-0.946044	2.67075e-06	1.40074e-05
235472	Prtg	mRNA	-0.801479	2.67361e-06	1.40174e-05
26447	Poli	mRNA	-0.678205	3.08781e-06	1.60786e-05
329659	E130311K13Rik	mRNA	-0.703922	3.21851e-06	1.67231e-05
74137	Nuak2	mRNA	-0.669722	3.24161e-06	1.68371e-05
554327	2610042L04Rik	mRNA	-1.20782	3.26235e-06	1.69327e-05
625018	C4a	mRNA	-0.602653	3.27589e-06	1.69969e-05
54218	B3galt4	mRNA	-0.811103	3.50279e-06	1.81094e-05
228787	Xkr7	mRNA	-1.42079	3.7648e-06	1.94052e-05
70031	Cmtm8	mRNA	-0.84851	3.90798e-06	2.0111e-05
381914	B230311B06Rik	mRNA	-1.18329	4.03824e-06	2.07372e-05
16975	Lrp8	mRNA	-1.38822	4.7626e-06	2.42382e-05
72016	Tedc2	mRNA	-0.738054	4.80293e-06	2.44349e-05
14365	Fzd3	mRNA	-0.600494	4.92879e-06	2.50489e-05
100041599	LOC100041599	mRNA	-0.649191	5.26253e-06	2.66749e-05
382913	Neil2	mRNA	-1.8599	5.83679e-06	2.94366e-05
30878	Apln	mRNA	-0.719996	6.22667e-06	3.12995e-05
93721	Cpn1	mRNA	-3.52931	6.63871e-06	3.32382e-05
242642	Hpdl	mRNA	-1.19608	6.80434e-06	3.40234e-05
75288	Slc35f4	mRNA	-0.744066	7.05855e-06	3.52248e-05
320557	Fam169a	mRNA	-1.26329	7.14036e-06	3.56024e-05
80906	Kcnip2	mRNA	-1.15507	7.55077e-06	3.75713e-05
56838	Ccl28	mRNA	-0.806717	7.67666e-06	3.81519e-05
20493	Slc10a1	mRNA	-0.881879	7.76153e-06	3.85407e-05
21853	Timeless	mRNA	-0.68758	7.76686e-06	3.85605e-05
21349	Tal1	mRNA	-0.589523	8.39824e-06	4.15671e-05
76773	Wdyhv1	mRNA	-0.60648	8.58176e-06	4.24284e-05
234311	Ddx60	mRNA	-0.60648	8.58176e-06	4.24284e-05
76640	1700113H08Rik	mRNA	-0.81532	9.24528e-06	4.5488e-05
14991	H2-M3	mRNA	-0.920861	9.63968e-06	4.72442e-05
212933	Pm20d1	mRNA	-1.24472	1.0374e-05	5.06548e-05
71803	Slc25a18	mRNA	-0.587156	1.09475e-05	5.33386e-05
69454	Clic3	mRNA	-1.96409	1.14366e-05	5.56372e-05
269788	Lhfpl4	mRNA	-0.918327	1.21125e-05	5.87088e-05
16551	Kif11	mRNA	-0.993167	1.29499e-05	6.25587e-05
626858	Gm6713	mRNA	-1.81423	1.31673e-05	6.35775e-05
226040	Tmem252	mRNA	-0.793617	1.3306e-05	6.41937e-05
21956	Tnnt2	mRNA	-1.04839	1.34294e-05	6.47566e-05
385658	Nxpe3	mRNA	-0.765092	1.41836e-05	6.81669e-05
68099	Fam92a	mRNA	-0.588111	1.4448e-05	6.93802e-05
66255	Hsbp1l1	mRNA	-1.0193	1.45513e-05	6.98528e-05
13417	Dnah8	mRNA	-0.593367	1.47706e-05	7.08003e-05
268527	Greb1	mRNA	-1.10091	1.51017e-05	7.22918e-05
208080	Ubap1l	mRNA	-0.603985	1.55685e-05	7.43791e-05
276950	Slfn8	mRNA	-1.04925	1.6076e-05	7.6602e-05
268297	Scml4	mRNA	-0.756522	1.65666e-05	7.87585e-05
668178	Mettl7a3	mRNA	-2.37452	1.72629e-05	8.18541e-05
233549	Mogat2	mRNA	-0.596167	1.75429e-05	8.31273e-05
67196	Ube2t	mRNA	-0.753878	1.96292e-05	9.235e-05
17228	Cma1	mRNA	-0.631005	2.01436e-05	9.46474e-05
13614	Edn1	mRNA	-0.607991	2.02856e-05	9.5268e-05
101831	Faap24	mRNA	-0.849631	2.07248e-05	9.72206e-05
623781	Gm14137	mRNA	-5.08385	2.15981e-05	0.000100991
18782	Pla2g2d	mRNA	-1.26898	2.23227e-05	0.000104211
320209	Ddx11	mRNA	-0.754211	2.57025e-05	0.000119013
83674	Cnnm1	mRNA	-1.62046	2.63751e-05	0.000121952
207819	4930539E08Rik	mRNA	-2.01748	2.97128e-05	0.000136342
218268	Eif4e1b	mRNA	-2.94435	3.19327e-05	0.000145721
219132	Phf11d	mRNA	-0.598888	3.26681e-05	0.000148936
12772	Ccr2	mRNA	-0.666108	3.31912e-05	0.000151179
17225	Mcpt2	mRNA	-0.71118	3.32571e-05	0.000151455
666731	Trim43c	mRNA	-0.659083	3.35702e-05	0.000152809
81897	Tlr9	mRNA	-0.911113	3.37492e-05	0.000153504
108167827	Gm46238	mRNA	-0.718468	3.46331e-05	0.000157376
243967	Ntn5	mRNA	-1.56214	3.56265e-05	0.0001617
105244826	Gm40363	mRNA	-1.96946	3.65797e-05	0.000165754
69713	Pin4	mRNA	-0.751713	3.68095e-05	0.000166769
14761	Gpr27	mRNA	-1.45473	3.68573e-05	0.00016696
105242467	Gm38717	mRNA	-1.29526	3.71197e-05	0.00016807
319832	Tmem229a	mRNA	-1.13615	3.78562e-05	0.000171244
399675	Tdpoz4	mRNA	-0.70102	3.82065e-05	0.000172667
545486	Tubb1	mRNA	-1.19017	3.88044e-05	0.000175206
257947	Olfr543	mRNA	-2.64961	4.01364e-05	0.000180994
57028	Pdxp	mRNA	-0.619253	4.0592e-05	0.000182935
69583	Tnfsf13	mRNA	-0.854891	4.09424e-05	0.000184285
22152	Tubb3	mRNA	-0.689066	4.44784e-05	0.000199028
212541	Rho	mRNA	-0.805452	4.48243e-05	0.000200483
18101	Nmbr	mRNA	-1.16621	4.59493e-05	0.000205041
75341	4930564C03Rik	mRNA	-1.19557	4.62406e-05	0.000206214
17178	Fxyd3	mRNA	-1.89328	4.70495e-05	0.000209531
75600	Calml4	mRNA	-0.712458	4.83266e-05	0.00021479
14566	Gdf9	mRNA	-0.656445	4.84212e-05	0.000215145
108653	Rimklb	mRNA	-1.07311	4.96047e-05	0.0002202
12319	Car8	mRNA	-0.613433	5.11881e-05	0.000226605
100041262	Gm3239	mRNA	-0.773564	5.11855e-05	0.000226663
74191	P2ry13	mRNA	-1.31609	5.17826e-05	0.000229097
20698	Sphk1	mRNA	-0.679151	5.60424e-05	0.000246777
217700	Acot6	mRNA	-0.613352	5.773e-05	0.000253746
78748	Rassf10	mRNA	-0.886451	5.8912e-05	0.000258628
319173	Hist1h2af	mRNA	-1.07614	5.92623e-05	0.000260048
17858	Mx2	mRNA	-0.924806	5.9962e-05	0.0002628
216166	Plk5	mRNA	-1.32768	6.10757e-05	0.000267479
329252	Lgr6	mRNA	-0.748975	6.20104e-05	0.000271368
20714	Serpina3k	mRNA	-4.91264	6.75769e-05	0.000294551
19075	Prim1	mRNA	-1.00575	7.01079e-05	0.000304645
319772	C130050O18Rik	mRNA	-0.666767	7.37298e-05	0.000319331
100040599	Gm15319	mRNA	-1.21905	7.44658e-05	0.000322374
101055758	LOC101055758	mRNA	-2.39035	7.4887e-05	0.000324004
230678	Tmem125	mRNA	-3.25368	7.51327e-05	0.00032497
109212	Pimreg	mRNA	-1.05886	8.16714e-05	0.000351705
242506	Frmd3	mRNA	-1.05886	8.16714e-05	0.000351705
16407	Itgae	mRNA	-1.28349	8.50766e-05	0.000365474
328561	Apol10b	mRNA	-0.644011	8.63739e-05	0.000370718
70451	Dhrs13	mRNA	-1.10261	8.80665e-05	0.000377424
546134	Gramd2	mRNA	-1.02243	8.88645e-05	0.000380676
100040049	1810010D01Rik	mRNA	-1.30343	8.89522e-05	0.000380938
100042922	H2al1a	mRNA	-2.83391	9.84113e-05	0.000418298
14063	F2rl1	mRNA	-0.900781	9.92289e-05	0.000421465
76206	Gpr165	mRNA	-1.70619	0.000100429	0.000426312
241112	Catip	mRNA	-2.81311	0.000102552	0.000434754
12821	Col17a1	mRNA	-0.627802	0.000105531	0.000446728
20345	Selplg	mRNA	-0.636516	0.000106508	0.000450603
74309	Osbp2	mRNA	-0.74941	0.000106725	0.00045119
231507	Plac8	mRNA	-1.26878	0.000108793	0.00045953
72962	Tymp	mRNA	-0.728039	0.000109635	0.00046282
50723	Icosl	mRNA	-0.62388	0.000110781	0.000467453
23961	Oas1b	mRNA	-1.19216	0.000111159	0.000468775
57277	Slurp1	mRNA	-1.38426	0.000116728	0.000490655
620913	Gm12185	mRNA	-0.759524	0.0001213	0.000508879
83762	Otof	mRNA	-2.52931	0.000123349	0.000517025
79565	Mettl27	mRNA	-0.624396	0.00012348	0.000517426
110033	Kif22	mRNA	-0.852003	0.000131631	0.000549596
20255	Scg3	mRNA	-0.667937	0.00013254	0.000552834
623272	Gm11757	mRNA	-4.80172	0.000133153	0.000555151
76927	Tsacc	mRNA	-0.945629	0.000134409	0.000559503
381628	Adgrf3	mRNA	-1.04228	0.000134555	0.00055995
140476	Strc	mRNA	-2.17568	0.000142161	0.000589235
17961	Nat2	mRNA	-0.83864	0.000145339	0.000601294
624866	Lekr1	mRNA	-0.93175	0.000149885	0.000618951
108167952	LOC108167952	mRNA	-1.79665	0.000151577	0.000625764
231805	Pilra	mRNA	-1.77493	0.000156377	0.000644022
20555	Slfn1	mRNA	-1.66872	0.000157143	0.000646947
338320	Mia2	mRNA	-1.66872	0.000157143	0.000646947
15493	Hsd3b2	mRNA	-3.91264	0.000160641	0.000660642
71746	Rgl3	mRNA	-0.609233	0.000166313	0.000682711
11799	Birc5	mRNA	-1.35744	0.000171996	0.000704642
57441	Gmnn	mRNA	-0.957922	0.000172935	0.000707991
75767	Rab11fip1	mRNA	-0.972583	0.000184943	0.000754277
67119	Ccdc159	mRNA	-1.2122	0.000188511	0.000767859
106878	Smim3	mRNA	-0.636782	0.000214664	0.000865756
76658	1700123K08Rik	mRNA	-1.46518	0.000216369	0.000871905
70652	Tmem144	mRNA	-0.614172	0.000220221	0.000886935
442827	Rab44	mRNA	-1.26355	0.000221283	0.000890658
14618	Gjb1	mRNA	-1.26355	0.000221283	0.000890658
69928	Cenps	mRNA	-1.91264	0.000224473	0.000902808
21892	Tll1	mRNA	-0.642243	0.000227409	0.000913856
16977	Lrrc23	mRNA	-4.70619	0.000230452	0.000925315
11514	Adcy8	mRNA	-2.26878	0.000232834	0.000934233
100041230	Hist1h4m	mRNA	-0.643903	0.000242987	0.000971481
20739	Spta1	mRNA	-1.06803	0.000243237	0.00097221
14714	Gnrh1	mRNA	-0.848209	0.000248522	0.000991558
235779	Nlrp4g	mRNA	-3.09321	0.000251309	0.00100172
100125586	Vmn2r2	mRNA	-2.44271	0.000259508	0.00103213
16816	Lcat	mRNA	-1.18795	0.000268535	0.00106584
108168884	Gm37500	mRNA	-1.67766	0.00026881	0.00106664
93897	Fzd10	mRNA	-0.912641	0.000287343	0.00113598
77630	Prdm8	mRNA	-0.628758	0.000288505	0.00114011
228421	Kif18a	mRNA	-0.887914	0.000293204	0.00115663
666584	BC024063	mRNA	-0.997746	0.000294328	0.00116043
545007	Gm5796	mRNA	-4.65996	0.000297145	0.00116995
259301	Leap2	mRNA	-0.606654	0.00030076	0.00118322
100037278	Fam129c	mRNA	-0.615375	0.000305693	0.00120019
26757	Dpysl4	mRNA	-1.72822	0.0003059	0.00120084
108168358	Gm46608	mRNA	-0.675474	0.000311657	0.00122162
17301	Foxd2	mRNA	-1.12505	0.000312035	0.00122277
329384	Ptrh1	mRNA	-0.898835	0.000318239	0.00124422
100861615	LOC100861615	mRNA	-1.33461	0.000319371	0.00124831
20262	Stmn3	mRNA	-0.900721	0.000344242	0.00133993
100862348	Gm9295	mRNA	-1.69736	0.000365635	0.00141768
66371	Chmp4c	mRNA	-0.598705	0.000367518	0.00142404
76574	Mfsd2a	mRNA	-1.29853	0.000369467	0.00143101
15930	Ido1	mRNA	-2.39807	0.000373268	0.00144419
170752	Bco2	mRNA	-2.39807	0.000373268	0.00144419
320590	Svopl	mRNA	-0.587128	0.000374568	0.00144883
241035	Pkhd1	mRNA	-1.81166	0.000375621	0.00145272
105244063	Gm39743	mRNA	-1.19218	0.000389142	0.00150041
22153	Tubb4a	mRNA	-0.727648	0.000390309	0.00150471
14802	Gria4	mRNA	-1.2184	0.00039349	0.00151596
59310	Myl10	mRNA	-2.20738	0.000395699	0.00152336
15229	Foxd1	mRNA	-2.06464	0.000397962	0.00153177
217887	Clba1	mRNA	-1.04882	0.000403053	0.00154993
19227	Pthlh	mRNA	-0.631355	0.000409396	0.00157244
18726	Lilra6	mRNA	-1.16895	0.000418417	0.00160475
97895	Nlrp4f	mRNA	-4.59071	0.000429098	0.00164246
93732	Acox2	mRNA	-4.59071	0.000429098	0.00164246
240334	Pcyox1l	mRNA	-0.68801	0.000432108	0.00165278
53897	Gal3st1	mRNA	-1.10197	0.0004364	0.00166843
380863	Tmem171	mRNA	-1.31241	0.0004375	0.0016722
66898	Baiap2l1	mRNA	-0.713913	0.000444549	0.00169668
110557	H2-Q6	mRNA	-0.638715	0.00045282	0.00172575
100041146	Gm15448	mRNA	-2.98796	0.000453205	0.00172699
214685	Chadl	mRNA	-0.632133	0.000456747	0.00173912
75597	Ndufaf2	mRNA	-0.586733	0.000468086	0.00177809
100216474	Ttll2	mRNA	-0.861608	0.000491041	0.00185823
66536	Nipsnap3b	mRNA	-0.599125	0.000511127	0.00192871
20365	Serf1	mRNA	-0.759457	0.00051669	0.00194843
232969	Zfp428	mRNA	-0.608095	0.000520765	0.00196201
634650	Gbp11	mRNA	-3.71173	0.000544769	0.0020474
66815	Mcub	mRNA	-0.824303	0.000554633	0.00208231
100039177	Mup16	mRNA	-4.54056	0.000554602	0.00208247
50799	Slc25a13	mRNA	-0.701969	0.000560266	0.00210047
20605	Sstr1	mRNA	-3.70619	0.00056215	0.00210631
100042450	Smim17	mRNA	-3.70619	0.00056215	0.00210631
17480	Mpl	mRNA	-3.70619	0.00056215	0.00210631
673676	Gm9602	mRNA	-0.95519	0.000576194	0.0021549
12363	Casp4	mRNA	-0.9336	0.00057945	0.00216652
245240	9930111J21Rik2	mRNA	-0.657436	0.000593971	0.00221453
21802	Tgfa	mRNA	-0.795532	0.000594194	0.00221508
64051	Sv2a	mRNA	-1.34455	0.000611109	0.002272
73324	Clhc1	mRNA	-2.16359	0.000621189	0.00230623
16815	Lbx2	mRNA	-2.32768	0.000644931	0.00238948
240595	Kcnv2	mRNA	-0.84112	0.000667274	0.00246722
74438	Clvs1	mRNA	-1.42803	0.000675059	0.00249378
101055676	LOC101055676	mRNA	-0.962082	0.000684305	0.00252697
67432	Hoga1	mRNA	-0.590713	0.00069655	0.00256827
20732	Spint1	mRNA	-1.63802	0.00075507	0.00276594
11676	Aldoc	mRNA	-1.47524	0.000770855	0.00281594
226243	Habp2	mRNA	-0.599758	0.000794737	0.00289716
16525	Kcnk1	mRNA	-0.756391	0.000804207	0.00292727
408062	Zfp873	mRNA	-0.723131	0.000825967	0.00300007
109575	Tbx10	mRNA	-2.91264	0.000834734	0.00303002
545812	Pilrb2	mRNA	-2.91264	0.000834734	0.00303002
237558	Myrfl	mRNA	-1.69381	0.000847382	0.00307228
76872	Ccdc116	mRNA	-1.12127	0.000854545	0.00309651
22781	Ikzf4	mRNA	-0.625719	0.000874085	0.00315864
15945	Cxcl10	mRNA	-1.08375	0.000877912	0.0031699
67317	1700022I11Rik	mRNA	-0.722432	0.000886138	0.00319702
260305	Nphp4	mRNA	-0.725642	0.000892138	0.00321646
107869	Cth	mRNA	-0.725642	0.000892138	0.00321646
57349	Ppbp	mRNA	-1.00575	0.000912683	0.00328604
100041678	Gm3500	mRNA	-1.29571	0.000914873	0.00329168
74051	Steap2	mRNA	-0.62046	0.000917971	0.00330119
277743	Fam131c	mRNA	-1.1984	0.000934277	0.00335318
381199	Tmem151a	mRNA	-1.76064	0.000938911	0.00336773
666329	Gm3317	mRNA	-0.814495	0.000940767	0.00337313
234219	Helt	mRNA	-0.96393	0.000967194	0.00346062
320095	6430550D23Rik	mRNA	-0.927748	0.00100663	0.00359286
18054	Ngp	mRNA	-2.50825	0.00101876	0.00363011
13113	Cyp3a13	mRNA	-2.50825	0.00101876	0.00363011
66198	Them5	mRNA	-3.59071	0.00105449	0.00374022
18992	Pou3f2	mRNA	-3.59071	0.00105449	0.00374022
107753	Lgals2	mRNA	-3.59071	0.00105449	0.00374022
108168067	Gm46403	mRNA	-0.595068	0.00107244	0.00379878
74354	Lrguk	mRNA	-1.94435	0.00108966	0.00385294
380785	Begain	mRNA	-1.00575	0.00109882	0.0038811
73449	1700066B19Rik	mRNA	-1.26209	0.00110329	0.00389568
105246807	Gm42031	mRNA	-0.885954	0.00111472	0.00393029
243659	Styk1	mRNA	-0.790022	0.00111555	0.00393276
107684	Coro2a	mRNA	-0.62212	0.00116296	0.0040865
55985	Cxcl13	mRNA	-1.43459	0.00116444	0.00409044
239743	Klhl6	mRNA	-0.661102	0.00116744	0.00409924
72749	Tonsl	mRNA	-0.603123	0.00117228	0.00411525
69774	Ms4a6b	mRNA	-0.768251	0.00130072	0.00452451
100038909	Gm14548	mRNA	-1.15558	0.00131147	0.0045592
381845	Rnf225	mRNA	-1.00575	0.00132346	0.0045959
100039028	Mup11	mRNA	-4.35625	0.00133382	0.00463077
71091	Cdkl1	mRNA	-1.21725	0.00133629	0.0046388
12287	Cacna1b	mRNA	-1.16556	0.00137107	0.00474647
19428	Rasl2-9	mRNA	-0.850099	0.00137777	0.00476797
432555	Gm5431	mRNA	-0.654814	0.00138167	0.00478033
107587	Osr2	mRNA	-0.699647	0.00142726	0.00492397
100042944	H2al1h	mRNA	-4.33917	0.00143963	0.00496368
70192	Cd209g	mRNA	-1.22124	0.00145612	0.00501278
74732	Stx11	mRNA	-0.890273	0.00149122	0.00512329
102639543	Ifi206	mRNA	-1.70619	0.0014942	0.00513294
66611	Ribc1	mRNA	-0.692519	0.00151337	0.00518957
66793	Efcab1	mRNA	-2.81311	0.00151571	0.00519607
73332	Ccdc30	mRNA	-1.43967	0.00155067	0.00530495
22092	Rsph1	mRNA	-1.50051	0.00157561	0.00538329
93735	Wnt16	mRNA	-1.17568	0.00159861	0.00545192
20307	Ccl8	mRNA	-0.737817	0.0016138	0.00549563
74855	Fam228a	mRNA	-0.800431	0.00162347	0.00552598
20607	Sstr3	mRNA	-1.78336	0.00165037	0.00561193
109857	Cbr3	mRNA	-0.846272	0.00165307	0.00561815
545637	Gm11758	mRNA	-4.30734	0.00165631	0.00562786
12960	Crybb1	mRNA	-0.612408	0.00176078	0.00595008
112422	Zfp979	mRNA	-1.10826	0.00176828	0.00597262
80903	Fgf16	mRNA	-1.88022	0.0017862	0.00602791
241656	Pak7	mRNA	-2.42079	0.00178992	0.00603517
240755	4933406M09Rik	mRNA	-2.42079	0.00178992	0.00603517
228413	Prrg4	mRNA	-0.887106	0.00179303	0.00604287
69282	1700001J03Rik	mRNA	-1.5418	0.00181803	0.00611857
17173	Ascl2	mRNA	-1.30831	0.00185571	0.00623419
242259	Slc44a5	mRNA	-2.00575	0.00187872	0.00630382
20147	Rs1	mRNA	-2.00575	0.00187872	0.00630382
434203	Slc28a1	mRNA	-1.13699	0.00189123	0.00633772
50883	Chek2	mRNA	-0.599677	0.0018939	0.00634596
26913	Gprin1	mRNA	-1.24022	0.00190861	0.00639154
114714	Rad51c	mRNA	-1.00575	0.00192237	0.00643245
14659	Glrp1	mRNA	-3.46518	0.0019812	0.00661363
12578	Cdkn2a	mRNA	-3.46518	0.0019812	0.00661363
75697	C2cd4b	mRNA	-2.85463	0.00204307	0.00680257
100038882	Isg15	mRNA	-0.877523	0.00205018	0.00682468
56089	Ramp3	mRNA	-1.42079	0.00205173	0.0068267
12933	Crmp1	mRNA	-1.42079	0.00205173	0.0068267
67815	Sec14l2	mRNA	-0.729501	0.00212106	0.00703881
70008	Ace2	mRNA	-1.10091	0.00221491	0.00732722
17357	Marcksl1	mRNA	-0.673175	0.00225531	0.00744942
13051	Cx3cr1	mRNA	-0.704369	0.00233955	0.00770529
20296	Ccl2	mRNA	-0.704369	0.00233955	0.00770529
108168219	Gm46500	mRNA	-0.898835	0.00234591	0.0077214
105247240	Gm42372	mRNA	-2.73476	0.00235208	0.00773645
381489	Rxfp1	mRNA	-2.36354	0.00245262	0.00803072
667803	H2-T-ps	mRNA	-0.9438	0.0025205	0.00823626
240239	Gpr151	mRNA	-0.657827	0.00252552	0.0082508
56622	Adam21	mRNA	-0.902837	0.00255407	0.00833752
102631909	Gm30124	mRNA	-1.35993	0.00262697	0.00855721
16669	Krt19	mRNA	-0.979755	0.00262789	0.00855922
78806	Stpg1	mRNA	-1.10529	0.00266797	0.00867857
14563	Gdf5	mRNA	-1.26878	0.00271969	0.00882505
11686	Alox12b	mRNA	-2.70619	0.00274348	0.00889426
232406	BC035044	mRNA	-0.959354	0.00278305	0.00900998
231655	Oasl1	mRNA	-0.833569	0.00285893	0.00922681
18231	Nxph1	mRNA	-4.17568	0.00287446	0.00926506
235634	Fam240a	mRNA	-4.17568	0.00287446	0.00926506
69894	Fam241b	mRNA	-0.712019	0.00290348	0.00934045
232333	Slc6a1	mRNA	-1.0355	0.00295781	0.00949942
211378	6720489N17Rik	mRNA	-0.61939	0.00304101	0.00974829
108168953	Gm46858	mRNA	-1.93251	0.00310175	0.00993312
73075	Ppil6	mRNA	-2.32768	0.0031281	0.0100076
68891	Cd177	mRNA	-2.32768	0.0031281	0.0100076
14191	Fgr	mRNA	-0.742716	0.00313888	0.0100365
71903	Ces2f	mRNA	-0.822906	0.00320121	0.0102212
227933	Ccdc148	mRNA	-2.09321	0.0032178	0.0102628
11629	Aif1	mRNA	-2.09321	0.0032178	0.0102628
68846	Rnf208	mRNA	-1.53626	0.00322985	0.0102968
320116	Fndc9	mRNA	-1.2152	0.00330419	0.0104974
71837	1700003E16Rik	mRNA	-1.2152	0.00330419	0.0104974
68708	Rabl2	mRNA	-0.637363	0.00331718	0.0105347
73660	Cabp4	mRNA	-1.00575	0.00337779	0.0107084
216799	Nlrp3	mRNA	-1.21013	0.00346595	0.0109567
20491	Sla	mRNA	-0.585044	0.00346853	0.0109589
80861	Dhx58	mRNA	-0.683822	0.00350206	0.0110552
19888	Rp1	mRNA	-0.953283	0.00357359	0.0112602
57385	P2ry4	mRNA	-2.07442	0.00361213	0.0113669
77996	Cutal	mRNA	-1.59071	0.00370547	0.0116303
317653	Klk14	mRNA	-3.32768	0.00372732	0.01169
54426	Hgfac	mRNA	-3.32768	0.00372732	0.01169
57780	Fxyd7	mRNA	-0.872484	0.0037605	0.0117801
14841	Haspin	mRNA	-1.30531	0.00386056	0.0120623
72535	Aldh1b1	mRNA	-0.754942	0.00387219	0.0120934
18392	Orc1	mRNA	-0.686928	0.00390966	0.012194
15227	Foxf1	mRNA	-1.2291	0.0039372	0.0122713
70920	Tex47	mRNA	-1.22814	0.00395946	0.0123341
217738	Ism2	mRNA	-1.22814	0.00395946	0.0123341
56532	Ripk3	mRNA	-0.725642	0.00401003	0.0124769
541610	Trcg1	mRNA	-0.798352	0.00404803	0.012587
101055907	Gm15246	mRNA	-0.700934	0.00405303	0.0125999
332934	Zmynd12	mRNA	-1.65783	0.00420446	0.0130295
52389	Adgra1	mRNA	-1.65783	0.00420446	0.0130295
76464	Knl1	mRNA	-1.07957	0.00436786	0.0134904
215303	Camk1g	mRNA	-1.32768	0.00458947	0.0141073
192734	Lrrc75b	mRNA	-1.12123	0.00467356	0.0143399
225724	Mapk4	mRNA	-0.603652	0.00475775	0.0145705
69159	Rhebl1	mRNA	-0.792347	0.00488018	0.0149156
407812	Zfp941	mRNA	-2.59071	0.00494652	0.0151
243616	Slc6a11	mRNA	-2.59071	0.00494652	0.0151
77803	Shisal2b	mRNA	-2.59071	0.00494652	0.0151
100042065	Gm3646	mRNA	-2.59071	0.00494652	0.0151
217682	Plekhd1	mRNA	-0.884444	0.00494578	0.0151033
59012	Moxd1	mRNA	-0.849025	0.00498138	0.0151865
319168	Hist1h2ah	mRNA	-4.02545	0.00511381	0.0155429
102635879	4933407O12Rik	mRNA	-1.85375	0.00513439	0.0155964
15466	Hrh2	mRNA	-0.755772	0.00513943	0.0156093
100040935	Gm3050	mRNA	-4.01832	0.00524867	0.0158878
56009	Alyref2	mRNA	-0.724568	0.00532295	0.0160951
57444	Isg20	mRNA	-0.60401	0.00532959	0.0161109
11803	Aplp1	mRNA	-0.618727	0.00541974	0.0163477
328833	Treml2	mRNA	-2.22814	0.0054336	0.0163767
239552	Apol8	mRNA	-2.22814	0.0054336	0.0163767
22410	Wnt10b	mRNA	-0.830663	0.00545668	0.0164301
27660	1700088E04Rik	mRNA	-0.813217	0.00545624	0.0164305
666244	Tmsb15b1	mRNA	-4.00575	0.00549346	0.0165091
74288	Spem1	mRNA	-4.00575	0.00549346	0.0165091
239364	Tspyl5	mRNA	-0.597285	0.00558458	0.0167509
21939	Cd40	mRNA	-0.975377	0.00559677	0.0167857
14067	F5	mRNA	-0.926396	0.00565018	0.0169179
68223	Fam24a	mRNA	-1.25951	0.00567646	0.016986
63872	Zfp296	mRNA	-0.712968	0.00569142	0.0170221
231503	Tmem150c	mRNA	-0.611471	0.00569211	0.0170223
243328	Slc29a4	mRNA	-1.52931	0.00576863	0.0172246
16578	Kif9	mRNA	-0.687221	0.00578893	0.0172816
84682	Cox4i2	mRNA	-0.644868	0.00582113	0.0173608
237716	Gpr75	mRNA	-0.638214	0.00601411	0.0178748
67141	Fbxo5	mRNA	-1.04524	0.00608276	0.0180584
20135	Rrm2	mRNA	-0.717948	0.00634692	0.018763
233826	Palb2	mRNA	-0.717948	0.00634692	0.018763
12481	Cd2	mRNA	-1.38426	0.00644164	0.0190111
16917	Lmx1b	mRNA	-1.08375	0.00659819	0.0194335
19824	Trim10	mRNA	-1.59071	0.00663231	0.0195212
20339	Sele	mRNA	-1.27877	0.00678822	0.0199204
19215	Ptgds	mRNA	-1.27877	0.00678822	0.0199204
56047	Msln	mRNA	-1.13503	0.00680496	0.0199575
216456	Gls2	mRNA	-1.13503	0.00680496	0.0199575
12790	Cnga3	mRNA	-1.13503	0.00680496	0.0199575
574437	Xlr3b	mRNA	-0.73338	0.00681678	0.0199881
71970	Zbed5	mRNA	-0.609187	0.00687915	0.0201547
83560	Tex14	mRNA	-0.731431	0.00690823	0.0202297
22784	Slc30a3	mRNA	-3.17568	0.00701937	0.0205034
14174	Fgf3	mRNA	-3.17568	0.00701937	0.0205034
12941	Pcdha5	mRNA	-1.7648	0.00718282	0.0209197
14588	Gfra4	mRNA	-0.670147	0.00729659	0.0212043
20568	Slpi	mRNA	-1.66872	0.00752861	0.0217923
73634	1700125H20Rik	mRNA	-1.18224	0.00754802	0.0218321
66116	Nat8f1	mRNA	-0.834331	0.00757541	0.0219026
276952	Rasl10b	mRNA	-0.639622	0.00770515	0.0222379
20964	Syn1	mRNA	-0.714825	0.00771427	0.0222553
71924	Tube1	mRNA	-0.660254	0.0077301	0.0222943
319160	Hist1h4k	mRNA	-1.21989	0.00772958	0.0222951
225997	Trpm6	mRNA	-0.729233	0.00788864	0.0227132
108168049	Gm46390	mRNA	-0.588628	0.00791195	0.022769
272381	Lrrc4b	mRNA	-0.853747	0.00793739	0.0228275
108167694	LOC108167694	mRNA	-0.803728	0.00797567	0.0229228
60425	Doc2g	mRNA	-0.749911	0.00817955	0.0234322
269643	Ppp2r2c	mRNA	-0.972583	0.00820077	0.0234826
213649	Arhgef19	mRNA	-0.972583	0.00820077	0.0234826
17968	Ncam2	mRNA	-1.77128	0.00838767	0.023961
16182	Il18r1	mRNA	-1.77128	0.00838767	0.023961
214639	4930486L24Rik	mRNA	-0.916483	0.00854016	0.0243522
100041012	Gm3095	mRNA	-1.06175	0.00882949	0.0250836
12482	Ms4a1	mRNA	-2.46518	0.00887662	0.0251891
12959	Cryba4	mRNA	-2.46518	0.00887662	0.0251891
11979	Atp7b	mRNA	-2.46518	0.00887662	0.0251891
16988	Lst1	mRNA	-1.46518	0.00890563	0.0252455
93746	Gprc5d	mRNA	-1.46518	0.00890563	0.0252455
545817	Cyp2w1	mRNA	-1.91264	0.00907944	0.025668
14825	Cxcl1	mRNA	-1.91264	0.00907944	0.025668
13710	Elf3	mRNA	-0.676443	0.00913817	0.0258139
236899	Pcyt1b	mRNA	-1.04528	0.00925132	0.0260904
12738	Cldn2	mRNA	-2.12123	0.00937274	0.0263879
54651	Usp27x	mRNA	-0.721957	0.00942466	0.0265045
105246320	Gm26637	mRNA	-0.721614	0.00945434	0.0265803
242248	Bank1	mRNA	-1.09321	0.00966165	0.0271053
387514	Tas2r143	mRNA	-1.15259	0.00992445	0.0277433
320662	Casc1	mRNA	-0.970985	0.00993889	0.027777
100038847	Gm10406	mRNA	-0.815336	0.0100026	0.0279296
65969	Cubn	mRNA	-0.766563	0.010112	0.0282161
108168373	Gm46617	mRNA	-1.52032	0.0103719	0.0288578
13123	Cyp7b1	mRNA	-0.82678	0.0105009	0.0291848
11548	Adra1b	mRNA	-0.82678	0.0105009	0.0291848
13865	Nr2f1	mRNA	-0.728216	0.0105148	0.0292191
105439	Slain1	mRNA	-3.81311	0.0105801	0.0293528
234199	Fgl1	mRNA	-3.81311	0.0105801	0.0293528
69134	Fam25c	mRNA	-3.81311	0.0105801	0.0293528
625424	Gm6583	mRNA	-0.668715	0.0108586	0.0299877
13488	Drd1	mRNA	-1.04757	0.0112175	0.0308819
269224	Pask	mRNA	-0.615804	0.0113154	0.0311277
230603	Ttc39a	mRNA	-2.05493	0.0114281	0.031417
171469	Gpr37l1	mRNA	-0.590713	0.011638	0.0319365
14710	Gngt2	mRNA	-0.590713	0.011638	0.0319365
241391	Galnt5	mRNA	-0.590713	0.011638	0.0319365
16336	Insl3	mRNA	-3.77764	0.0118368	0.032436
102278	Cpne7	mRNA	-1.16329	0.0119921	0.0327857
15162	Hck	mRNA	-0.700896	0.0120277	0.0328722
214901	Chtf18	mRNA	-0.700896	0.0120277	0.0328722
665033	Col6a5	mRNA	-0.786792	0.0122715	0.0334819
100862043	LOC100862043	mRNA	-1.19089	0.0124398	0.0338837
78833	Gins3	mRNA	-0.78711	0.0124629	0.0339353
271639	Adcy10	mRNA	-0.820195	0.0126674	0.0344195
242627	Skint5	mRNA	-1.66006	0.0127636	0.0346551
15394	Hoxa1	mRNA	-1.00575	0.0128786	0.0349084
237930	Ttll6	mRNA	-3.00575	0.0132259	0.0357395
100034363	Tmsb15b2	mRNA	-3.00575	0.0132259	0.0357395
18602	Padi4	mRNA	-3.00575	0.0132259	0.0357395
233537	Gdpd4	mRNA	-3.00575	0.0132259	0.0357395
545975	Cers3	mRNA	-3.00575	0.0132259	0.0357395
11801	Cd5l	mRNA	-3.00575	0.0132259	0.0357395
70941	4921539E11Rik	mRNA	-3.00575	0.0132259	0.0357395
70809	Clec2g	mRNA	-0.769586	0.0134084	0.0361384
67621	Bend5	mRNA	-0.935361	0.0135838	0.0365096
18511	Pax9	mRNA	-1.68382	0.0135796	0.0365507
70701	Nipal1	mRNA	-1.68382	0.0135796	0.0365507
105245043	LOC105245043	mRNA	-1.68382	0.0135796	0.0365507
207393	Elfn2	mRNA	-1.68382	0.0135796	0.0365507
109620	Dsp	mRNA	-1.68382	0.0135796	0.0365507
73712	Dmkn	mRNA	-1.68382	0.0135796	0.0365507
12840	Col9a2	mRNA	-1.68382	0.0135796	0.0365507
93961	B3galt5	mRNA	-1.68382	0.0135796	0.0365507
27371	Sh2d2a	mRNA	-1.39807	0.0136256	0.0366067
100503915	Smpd5	mRNA	-1.0409	0.0139571	0.0373985
108168395	Gm45871	mRNA	-0.619104	0.0140176	0.0375468
70454	Cenpl	mRNA	-0.61768	0.0142636	0.0381388
14619	Gjb2	mRNA	-1.26878	0.0143786	0.0384144
66337	Fam229b	mRNA	-0.638968	0.0144257	0.0385296
12399	Runx3	mRNA	-1.17568	0.0144952	0.0386833
329909	Tmem61	mRNA	-1.81311	0.0150582	0.0400217
232813	Shisa7	mRNA	-1.81311	0.0150582	0.0400217
12145	Cxcr5	mRNA	-0.813105	0.0152885	0.0405727
16571	Kif4	mRNA	-0.853747	0.0153752	0.0407804
100034251	Wfdc17	mRNA	-1.00575	0.0156475	0.0414249
11859	Phox2a	mRNA	-2.32768	0.0158377	0.0418579
60504	Il21r	mRNA	-2.32768	0.0158377	0.0418579
73287	Cabcoco1	mRNA	-2.32768	0.0158377	0.0418579
74307	1700092M07Rik	mRNA	-2.32768	0.0158377	0.0418579
22774	Zic4	mRNA	-2.00575	0.0160385	0.0422615
22164	Tnfsf4	mRNA	-2.00575	0.0160385	0.0422615
231290	Slc10a4	mRNA	-2.00575	0.0160385	0.0422615
20394	Scg5	mRNA	-2.00575	0.0160385	0.0422615
16763	Lad1	mRNA	-2.00575	0.0160385	0.0422615
108168971	Gm46866	mRNA	-2.00575	0.0160385	0.0422615
81600	Chia1	mRNA	-2.00575	0.0160385	0.0422615
66338	Cdrt4	mRNA	-2.00575	0.0160385	0.0422615
108167340	LOC108167340	mRNA	-0.598629	0.0163569	0.0429483
319150	Hist1h3b	mRNA	-0.749435	0.0163969	0.0430028
107303348	Gm45935	mRNA	-0.605109	0.0164164	0.0430461
72014	Btbd17	mRNA	-0.93175	0.0164937	0.0432391
102635181	Gm32584	mRNA	-0.791625	0.0166536	0.0435893
111368	Prn	mRNA	-3.6611	0.0168225	0.0439719
105245668	Gm26650	mRNA	-0.878605	0.016853	0.0440358
108168084	Gm46415	mRNA	-0.828872	0.0168904	0.0441097
27027	Tspan32	mRNA	-0.683822	0.0171236	0.0446463
217169	Tns4	mRNA	-1.29526	0.0172468	0.044911
653016	Mymx	mRNA	-1.29526	0.0172468	0.044911
102638268	1700014D04Rik	mRNA	-1.29526	0.0172468	0.044911
14912	Nkx6-2	mRNA	-0.822262	0.0173751	0.0452127
78801	Ak7	mRNA	-0.965108	0.017795	0.0461562
225362	Reep2	mRNA	-0.712588	0.0178546	0.0462902
223920	Soat2	mRNA	-1.10647	0.0179697	0.0465428
78088	Sowahb	mRNA	-2.91264	0.0181545	0.046971
58206	Zbtb32	mRNA	-0.670566	0.0182041	0.0470828
57916	Tnfrsf13b	mRNA	-0.670566	0.0182041	0.0470828
19183	Psmc3ip	mRNA	-0.670566	0.0182041	0.0470828
114644	Slc13a3	mRNA	-0.898835	0.0184361	0.0475767
12223	Btc	mRNA	-0.590713	0.0185454	0.0478035
93674	Nat8f3	mRNA	-0.926372	0.0186232	0.0479658
244551	Nanos3	mRNA	-1.50825	0.0188098	0.0483777
16580	Kifc5b	mRNA	-0.658737	0.0194563	0.049912
