# Supplementary material for: The Whole-transcriptome Landscape of Diabetes-related Sarcopenia Reveals the Specific Function of Novel lncRNA Gm20743
Source: Commun Biol. 2022 Aug 1;5:774. doi: 10.1038/s42003-022-03728-8 (PMC9343400; doi:10.1038/s42003-022-03728-8)
Supplement: Supplementary file 5 — Supplementary Data 3 [file 42003_2022_3728_MOESM5_ESM.xls]

## Sheet: 497个up lncRNA
Supplementary Data 3. Upregulated lncRNAs in GAS of db/db vs. db/m mice.
Gene ID	Gene Symbol	Type	log2 FC	p-value	q-value
74184	2310065F04Rik	lncRNA	0.950118	0	0
442820	D830005E20Rik	lncRNA	0.899909	6.05498e-165	4.10466e-163
320092	E030003E18Rik	lncRNA	1.33826	4.05293e-114	2.03095e-112
73339	1700047G03Rik	lncRNA	6.34828	3.25235e-97	1.43628e-95
105246838	Gm42060	lncRNA	0.666166	4.66725e-66	1.57277e-64
668215	Hectd2os	lncRNA	1.43473	8.57785e-64	2.77765e-62
319940	Sorbs2os	lncRNA	0.864075	8.86608e-62	2.79609e-60
102635783	Gm11266	lncRNA	0.975426	1.6122e-58	4.83727e-57
102637887	Gm34583	lncRNA	4.06954	1.15546e-51	3.13313e-50
100038752	Gm10825	lncRNA	1.76567	5.20861e-47	1.30616e-45
102635293	Gm32670	lncRNA	0.729348	2.87944e-46	7.11013e-45
105246464	Gm41750	lncRNA	0.821442	1.51879e-44	3.64786e-43
434510	Gm5627	lncRNA	4.81868	1.23049e-40	2.78917e-39
73504	1700071M16Rik	lncRNA	1.60902	1.24767e-40	2.82592e-39
102635277	Gm32658	lncRNA	1.14068	2.91548e-38	6.26127e-37
78849	B430010I23Rik	lncRNA	0.695837	4.33835e-33	8.23775e-32
105246216	Gm41530	lncRNA	0.996842	2.68941e-32	4.99556e-31
102632040	Gm30215	lncRNA	1.71714	2.79128e-31	5.09668e-30
102633155	Gm31054	lncRNA	0.636574	9.36447e-31	1.68653e-29
105247135	Gm12514	lncRNA	2.94421	1.55826e-29	2.72522e-28
75745	Rian	lncRNA	0.62527	1.33826e-27	2.23151e-26
72263	1700030F04Rik	lncRNA	1.54904	2.49476e-27	4.115e-26
102640826	Gm36802	lncRNA	2.70474	2.6344e-23	3.87992e-22
105243299	Gm39260	lncRNA	1.01742	3.16556e-23	4.65276e-22
102640008	Gm28800	lncRNA	0.898918	3.45638e-21	4.70152e-20
105245791	Gm41183	lncRNA	1.63507	1.63179e-20	2.17078e-19
102638770	Gm35254	lncRNA	0.920249	1.91765e-19	2.45321e-18
102639852	Gm36066	lncRNA	2.55613	3.56752e-19	4.51015e-18
474332	Dnm3os	lncRNA	0.629336	9.04691e-19	1.12174e-17
102640678	Gm36691	lncRNA	4.27539	1.36269e-18	1.67886e-17
102635797	Gm33045	lncRNA	2.06345	7.86404e-18	9.36263e-17
102638803	Gm35280	lncRNA	2.38955	1.7912e-17	2.09557e-16
70876	4921517D16Rik	lncRNA	0.72102	1.30723e-16	1.47007e-15
105244245	Gm39888	lncRNA	0.685549	1.5177e-16	1.70083e-15
108167904	Gm46283	lncRNA	0.778273	1.65327e-16	1.84706e-15
432636	Gm5432	lncRNA	1.40283	8.70729e-16	9.38111e-15
102634162	Gm31814	lncRNA	1.35589	6.04879e-15	6.25445e-14
100038467	A630072L19Rik	lncRNA	0.955428	6.53457e-15	6.75193e-14
109304	B230118I11Rik	lncRNA	0.842101	7.94549e-15	8.17484e-14
70886	4921515E04Rik	lncRNA	0.849743	1.12135e-14	1.14479e-13
102637972	Gm34652	lncRNA	1.22252	3.04895e-14	3.04307e-13
105246894	Gm11753	lncRNA	0.648753	1.33454e-13	1.28128e-12
105243030	Gm39071	lncRNA	2.97407	2.32084e-13	2.20127e-12
100043600	Gm4544	lncRNA	0.717492	2.3271e-13	2.20649e-12
102632375	Gm30464	lncRNA	1.18087	3.22436e-13	3.03837e-12
108168182	Gm46472	lncRNA	2.66354	5.51965e-13	5.11489e-12
102637706	Gm34447	lncRNA	0.771267	6.08908e-13	5.6246e-12
102633938	Gm38456	lncRNA	1.70574	1.13479e-12	1.0318e-11
338438	Hymai	lncRNA	1.37743	5.53536e-12	4.79269e-11
100038460	Gm10677	lncRNA	1.11653	1.09165e-11	9.27469e-11
102633894	Gm31610	lncRNA	2.13864	3.46499e-11	2.83831e-10
105246658	Gm41915	lncRNA	0.880868	4.04173e-11	3.29772e-10
74161	Ctcflos	lncRNA	1.24845	4.74641e-11	3.84027e-10
102637865	Gm34567	lncRNA	2.49675	6.13282e-11	4.91948e-10
108168306	Gm46566	lncRNA	0.683321	9.73937e-11	7.68711e-10
328324	5930438M14Rik	lncRNA	3.10973	1.49605e-10	1.16215e-09
320155	C730002L08Rik	lncRNA	1.74557	2.1871e-10	1.67697e-09
105246190	Gm41523	lncRNA	1.08782	2.1983e-10	1.68511e-09
108167981	Gm46335	lncRNA	1.99425	2.38049e-10	1.819e-09
102631981	Gm30173	lncRNA	2.99425	1.48757e-09	1.07497e-08
102640752	Gm16758	lncRNA	1.85715	1.65332e-09	1.18972e-08
102635803	Gm33050	lncRNA	2.57921	2.92957e-09	2.06507e-08
102633545	Gm31344	lncRNA	1.82824	3.52366e-09	2.47125e-08
105246105	Gm41448	lncRNA	1.3704	5.07071e-09	3.5054e-08
102634321	Gm31930	lncRNA	0.712479	5.67952e-09	3.91136e-08
105243934	Gm39648	lncRNA	2.01531	7.4407e-09	5.06533e-08
102635361	Gm32720	lncRNA	2.10973	7.55291e-09	5.13931e-08
102640899	Gm36855	lncRNA	2.74148	1.04888e-08	7.04614e-08
102632605	Gm30635	lncRNA	1.12811	1.12783e-08	7.54682e-08
105243920	Gm39637	lncRNA	2.60896	1.27161e-08	8.48734e-08
102639884	Gm36090	lncRNA	1.5067	2.18984e-08	1.42906e-07
102638009	Gm34679	lncRNA	1.08858	2.88828e-08	1.86431e-07
102639935	Gm36132	lncRNA	1.37012	3.31755e-08	2.13238e-07
105245588	Gm41020	lncRNA	0.794764	3.81981e-08	2.44061e-07
108168268	Gm46539	lncRNA	1.53729	5.45292e-08	3.42967e-07
102634650	Gm32184	lncRNA	1.36397	5.65559e-08	3.55099e-07
102637814	A230004M16Rik	lncRNA	1.45341	9.13033e-08	5.62197e-07
100502868	Gm20597	lncRNA	0.838854	1.53782e-07	9.28581e-07
108168307	Gm46567	lncRNA	0.995224	1.64003e-07	9.87422e-07
105246549	Gm41823	lncRNA	1.66051	1.89109e-07	1.13014e-06
108167747	Gm46173	lncRNA	1.71046	2.31135e-07	1.36442e-06
102638313	Gm34907	lncRNA	0.980406	2.81501e-07	1.64468e-06
102638751	Gm35240	lncRNA	0.601162	3.14166e-07	1.82523e-06
102632094	Gm30259	lncRNA	1.30595	4.22609e-07	2.42708e-06
102638005	Gm11734	lncRNA	0.778563	5.10103e-07	2.90655e-06
105246401	Gm41693	lncRNA	1.4582	7.04208e-07	3.95278e-06
102640755	Gm36747	lncRNA	2.4723	8.41355e-07	4.67735e-06
105242632	Gm38791	lncRNA	0.678748	1.20395e-06	6.5846e-06
73855	4930429P21Rik	lncRNA	1.16982	1.43589e-06	7.77837e-06
71252	4933433N18Rik	lncRNA	0.642297	1.51415e-06	8.17484e-06
102640859	Gm36827	lncRNA	2.27965	2.65445e-06	1.3927e-05
102636594	Gm33613	lncRNA	0.650948	3.14276e-06	1.63471e-05
102640542	Gm36579	lncRNA	1.45378	3.59298e-06	1.85625e-05
105404	BB123696	lncRNA	0.878057	4.28358e-06	2.19079e-05
102635784	Gm33033	lncRNA	0.63285	4.2963e-06	2.19691e-05
100038713	Gm10432	lncRNA	1.03478	4.80394e-06	2.44358e-05
654820	G530011O06Rik	lncRNA	1.18714	6.47445e-06	3.24662e-05
108168737	Gm46729	lncRNA	4.31618	7.68743e-06	3.81989e-05
102632130	Gm30284	lncRNA	0.721724	9.33174e-06	4.58822e-05
102634286	Gm31907	lncRNA	1.39253	9.7212e-06	4.76276e-05
108168144	Gm46446	lncRNA	1.03451	9.84661e-06	4.81932e-05
105243651	Gm39490	lncRNA	2.40449	1.13059e-05	5.50387e-05
102640681	Gm36693	lncRNA	1.99425	1.23538e-05	5.98287e-05
102636640	Gm33649	lncRNA	4.24218	1.41846e-05	6.81605e-05
102639261	Gm35614	lncRNA	2.5303	1.68094e-05	7.98539e-05
105243352	Gm39299	lncRNA	2.5303	1.68094e-05	7.98539e-05
102636067	Gm33240	lncRNA	2.99425	1.91172e-05	9.01748e-05
102642392	Gm38610	lncRNA	5.08171	2.11107e-05	9.8871e-05
105245123	Gm40617	lncRNA	5.08171	2.11107e-05	9.8871e-05
102637772	Gm34499	lncRNA	3.38657	2.38361e-05	0.000110795
102632273	Gm29506	lncRNA	2.25029	2.68748e-05	0.000124104
105246895	Gm11772	lncRNA	1.13864	2.73092e-05	0.00012591
102634738	Gm28154	lncRNA	1.8016	2.86589e-05	0.000131693
105243506	Gm39408	lncRNA	0.99425	2.92876e-05	0.000134476
100126224	Gm11747	lncRNA	0.650032	3.12915e-05	0.000143043
105245746	Gm41145	lncRNA	2.42721	5.01129e-05	0.000222371
102639398	Gm35724	lncRNA	1.34962	5.09278e-05	0.00022566
102636314	Gm33416	lncRNA	1.29381	5.11874e-05	0.000226637
102639620	Gm35887	lncRNA	0.844503	5.31387e-05	0.000234667
102633856	Gm31583	lncRNA	2.14109	5.63165e-05	0.00024789
105243866	LOC105243866	lncRNA	0.885514	5.96573e-05	0.000261544
666945	Gm10638	lncRNA	0.774624	7.24443e-05	0.000314138
100503074	2610016A17Rik	lncRNA	1.23129	7.59537e-05	0.000328081
102637790	Gm34513	lncRNA	1.28215	7.74927e-05	0.00033438
102633213	Gm20658	lncRNA	0.99425	8.47849e-05	0.000364329
108167881	Gm46268	lncRNA	1.54754	8.54123e-05	0.000366808
102638762	Gm35248	lncRNA	0.716265	8.91419e-05	0.000381667
102636693	Gm33693	lncRNA	2.21664	9.17572e-05	0.000391737
102635323	Gm32694	lncRNA	0.937666	9.51433e-05	0.000405299
99686	AI606473	lncRNA	3.16417	0.000145395	0.00060144
105245925	Gm15942	lncRNA	2.31618	0.000147132	0.000608189
102636770	Gm33750	lncRNA	0.866494	0.000147988	0.000611379
102640839	Gm12963	lncRNA	0.789508	0.000163633	0.000672472
102640975	Gm36910	lncRNA	1.01217	0.000181951	0.000742389
105246374	Gm41670	lncRNA	2.73122	0.000194795	0.000791567
105247666	LOC105247666	lncRNA	4.72217	0.00020465	0.000828366
74654	4930455H04Rik	lncRNA	4.69469	0.000238728	0.00095524
403202	A430093F15Rik	lncRNA	4.69469	0.000238728	0.00095524
102640807	Gm36788	lncRNA	4.69469	0.000238728	0.00095524
102639644	Gm35907	lncRNA	1.37891	0.000267452	0.00106176
105243905	Gm37020	lncRNA	1.61874	0.000270581	0.00107337
105246326	Gm41627	lncRNA	2.68653	0.000276426	0.00109551
105244542	Gm40135	lncRNA	0.798474	0.00027905	0.00110545
105245340	Gm40812	lncRNA	0.63703	0.000289455	0.00114371
102631845	Gm30075	lncRNA	3.8016	0.000313106	0.00122639
101056001	101056001	lncRNA	2.65721	0.000345515	0.00134443
102635985	Gm11269	lncRNA	2.65721	0.000345515	0.00134443
102639253	Gm35606	lncRNA	1.54174	0.00036736	0.00142361
108169012	Gm46893	lncRNA	1.53144	0.000391205	0.00150756
100504265	Gm20139	lncRNA	2.19588	0.000424319	0.00162546
74341	G630025P09Rik	lncRNA	4.58041	0.000440847	0.00168321
73904	4833412C05Rik	lncRNA	4.57921	0.000443599	0.00169328
105244841	Gm40376	lncRNA	3.66934	0.000464385	0.00176496
68162	A930003A15Rik	lncRNA	0.595988	0.000536823	0.00202015
102634229	Gm31862	lncRNA	0.689668	0.000598535	0.0022304
102637256	Gm34121	lncRNA	2.57921	0.000610602	0.00227085
108167737	Gm46165	lncRNA	3.66668	0.000683916	0.00252586
71141	4933407L21Rik	lncRNA	2.31618	0.000685982	0.00253284
102639955	Gm36146	lncRNA	0.974072	0.000687219	0.00253709
102631889	Gm16638	lncRNA	0.871782	0.000721502	0.00265117
102637574	Gm34349	lncRNA	0.683549	0.000733441	0.00269266
102640971	CJ186046Rik	lncRNA	0.758437	0.000756316	0.00276963
102638876	Gm35335	lncRNA	2.90114	0.000875281	0.00316197
105242600	Gm38768	lncRNA	1.68231	0.000919126	0.00330493
105245688	Gm41101	lncRNA	1.56757	0.000922285	0.00331465
105246426	Gm41716	lncRNA	0.731215	0.000939009	0.00336766
105243557	Gm39446	lncRNA	1.04316	0.000959411	0.00343574
108169131	Gm46952	lncRNA	1.2991	0.000996931	0.00355999
102635028	Gm32468	lncRNA	1.74914	0.00101401	0.00361631
102637693	Gm26512	lncRNA	1.74914	0.00101401	0.00361631
102635792	Gm33040	lncRNA	0.674632	0.00101726	0.00362634
108168328	Gm46585	lncRNA	1.10528	0.00102444	0.00364745
102637831	Gm34541	lncRNA	1.53462	0.00102735	0.00365645
73921	Scpep1os	lncRNA	2.25534	0.00104013	0.00369698
105245926	Gm41304	lncRNA	1.14311	0.00104222	0.0037035
102640757	Gm36749	lncRNA	2.08035	0.00106463	0.00377296
105242966	Gm16158	lncRNA	2.49675	0.00107459	0.00380524
102631593	Gm29890	lncRNA	3.57921	0.00109434	0.00386807
102637196	Gm34070	lncRNA	2.86313	0.00110369	0.00389664
208079	A530053G22Rik	lncRNA	1.53482	0.00112045	0.00394835
108168170	Gm46461	lncRNA	0.661006	0.00114326	0.00402359
73465	1700048B10Rik	lncRNA	0.673066	0.0012984	0.00451807
102633347	Gm26708	lncRNA	1.26434	0.0014522	0.00500226
74972	4930500A05Rik	lncRNA	0.726554	0.00145575	0.00501212
105243558	Gm39447	lncRNA	4.31618	0.00155943	0.00533145
102639468	Gm35775	lncRNA	0.838599	0.00159956	0.00545225
102639209	Gm35569	lncRNA	1.69469	0.00160828	0.00547908
76619	1700087I21Rik	lncRNA	0.627885	0.00164149	0.00558336
102639511	Gm2065	lncRNA	0.644665	0.00166965	0.00566653
105245118	Gm40612	lncRNA	0.699802	0.00177843	0.00600412
102640208	Gm36331	lncRNA	0.79191	0.00179857	0.00605941
71357	5430435K18Rik	lncRNA	2.40929	0.00188227	0.00631281
102635613	Gm32903	lncRNA	2.16417	0.00200263	0.00667672
108169121	Gm46945	lncRNA	2.16417	0.00200263	0.00667672
102633459	Gm31277	lncRNA	3.45368	0.00205083	0.00682565
102635306	Gm32679	lncRNA	1.22872	0.00210282	0.00698227
102642041	Gm38593	lncRNA	1.82686	0.00213866	0.00708912
102634339	Gm31945	lncRNA	1.57921	0.00224313	0.00741044
381002	Gm5144	lncRNA	1.03602	0.00251352	0.00821624
108167794	Gm46211	lncRNA	0.826522	0.00273234	0.00886263
105242738	Gm26799	lncRNA	0.781098	0.00275426	0.00892273
77940	A930004D18Rik	lncRNA	0.791484	0.00282179	0.00911912
320019	Ptgs2os	lncRNA	4.16417	0.00295246	0.00948593
102638257	Gm34863	lncRNA	4.16417	0.00295246	0.00948593
102640525	Gm36565	lncRNA	1.8016	0.00309198	0.00990295
102639516	Gm35813	lncRNA	2.48779	0.00315625	0.0100898
328287	Gm20554	lncRNA	2.31618	0.00327935	0.0104437
105243242	Gm39215	lncRNA	1.024	0.00329187	0.0104738
105246910	Gm42107	lncRNA	1.92025	0.00329994	0.010492
108168018	Gm46367	lncRNA	0.590687	0.00343333	0.0108631
102632077	Gm30246	lncRNA	1.52476	0.0034676	0.010959
102637582	Gm34353	lncRNA	1.52476	0.0034676	0.010959
105245279	LOC105245279	lncRNA	1.52476	0.0034676	0.010959
105242720	Gm38862	lncRNA	0.749137	0.00373911	0.0117207
108169157	Gm46968	lncRNA	0.769183	0.00382244	0.0119573
77857	9430065F17Rik	lncRNA	0.595532	0.00382816	0.0119739
622319	Gm6313	lncRNA	0.893288	0.00390606	0.0121848
108167550	Gm38250	lncRNA	0.607656	0.00412356	0.0128027
102632438	Gm13709	lncRNA	0.709273	0.00417457	0.0129472
102634821	Gm32316	lncRNA	1.64633	0.00447552	0.0137987
105246251	Gm41559	lncRNA	4.0543	0.00451671	0.0139057
102634174	Gm16104	lncRNA	1.06464	0.00496643	0.0151504
108167690	Gm26797	lncRNA	1.1537	0.00507761	0.0154393
102635383	Gm32740	lncRNA	1.23129	0.00514368	0.0156083
102638113	Gm34752	lncRNA	2.57921	0.00514169	0.0156096
108168391	Gm46633	lncRNA	2.57921	0.00514169	0.0156096
329782	4930570G19Rik	lncRNA	1.84225	0.00541721	0.0163426
100038735	Gm10384	lncRNA	1.84225	0.00541721	0.0163426
619312	G730013B05Rik	lncRNA	3.99425	0.00562967	0.0168678
102634569	Gm32117	lncRNA	3.99425	0.00562967	0.0168678
105245285	Gm40761	lncRNA	3.99425	0.00562967	0.0168678
108167666	Gm46121	lncRNA	3.99425	0.00562967	0.0168678
105246122	Gm26800	lncRNA	0.682306	0.00562888	0.0168733
105246557	Gm41831	lncRNA	1.99425	0.00569891	0.0170383
102634085	Gm37168	lncRNA	1.0957	0.00575481	0.0171886
105243970	Gm39671	lncRNA	0.891156	0.00600225	0.0178468
329427	Chn1os3	lncRNA	1.02064	0.00601249	0.0178718
102632457	Gm30524	lncRNA	0.819163	0.00613853	0.0182017
102634625	Gm32164	lncRNA	0.963876	0.00618425	0.0183241
102638077	Gm34726	lncRNA	1.21604	0.00642492	0.0189675
102635877	Gm33103	lncRNA	3.93348	0.00697746	0.0204241
100504262	A730020E08Rik	lncRNA	3.16417	0.00722783	0.0210308
102635733	Gm32995	lncRNA	3.16417	0.00722783	0.0210308
105244843	Gm40377	lncRNA	3.16417	0.00722783	0.0210308
77059	4931408D14Rik	lncRNA	1.19123	0.00737339	0.021391
102633663	Gm31434	lncRNA	1.18689	0.00744292	0.0215819
100415915	A530072M11Rik	lncRNA	0.805776	0.00755069	0.0218377
105243422	Gm39348	lncRNA	3.90498	0.00769466	0.022212
67576	4930429B21Rik	lncRNA	1.03874	0.00782591	0.0225505
102633371	Gm14902	lncRNA	1.65721	0.00795222	0.0228656
102632617	Gm30644	lncRNA	0.864189	0.00799952	0.0229777
108168882	Gm46814	lncRNA	0.82714	0.00806369	0.023146
791381	Gm15413	lncRNA	0.932849	0.00840109	0.0239911
102638822	Gm35297	lncRNA	1.75978	0.00882041	0.0250603
105243116	Gm39127	lncRNA	1.13175	0.00888469	0.0251911
105245137	Gm40630	lncRNA	0.661674	0.00932306	0.0262697
108168235	LOC108168235	lncRNA	0.904982	0.00940605	0.0264573
319487	A230028O05Rik	lncRNA	1.45368	0.00945565	0.0265788
102634912	Gm32385	lncRNA	1.45368	0.00945565	0.0265788
102637283	Pip5k1bos	lncRNA	2.10973	0.00976436	0.0273432
105244283	Gm39922	lncRNA	1.31618	0.0103135	0.028712
102640530	Gm36569	lncRNA	0.68982	0.0105357	0.0292689
75662	1700030C14Rik	lncRNA	3.8016	0.0108169	0.0299067
102632499	Gm30557	lncRNA	3.8016	0.0108169	0.0299067
102635773	Gm33025	lncRNA	3.8016	0.0108169	0.0299067
105242799	Gm38911	lncRNA	3.8016	0.0108169	0.0299067
105246848	Gm14965	lncRNA	2.0204	0.0108398	0.0299473
68355	2010204K13Rik	lncRNA	0.959484	0.0108524	0.0299779
105242719	Gm38861	lncRNA	0.959484	0.0108524	0.0299779
108168980	Gm46871	lncRNA	0.731215	0.0109897	0.0303123
319251	9630001P10Rik	lncRNA	1.69857	0.0112146	0.0308768
67329	1700018L02Rik	lncRNA	0.792459	0.011503	0.0316019
102642389	Gm38609	lncRNA	1.34789	0.0122154	0.0333428
108168253	Gm46528	lncRNA	1.57921	0.0125882	0.03423
102635129	Gm32547	lncRNA	0.635599	0.0131958	0.0357015
102632064	Gm30236	lncRNA	2.99425	0.0135814	0.0365199
102632484	Gm26691	lncRNA	2.99425	0.0135814	0.0365199
105242773	Gm38899	lncRNA	2.99425	0.0135814	0.0365199
105246921	Gm42116	lncRNA	2.99425	0.0135814	0.0365199
102633060	Gm30977	lncRNA	2.75081	0.0139173	0.0373092
105244748	Gm40304	lncRNA	0.99425	0.0139453	0.037372
108167334	Gm45945	lncRNA	1.03864	0.0146767	0.0391046
102633372	Gm31213	lncRNA	0.92386	0.0147795	0.0393549
100504361	Gm14230	lncRNA	0.664101	0.0153152	0.0406397
105244455	Gm37035	lncRNA	0.796398	0.0158035	0.0417979
102636092	Gm33260	lncRNA	0.955776	0.0158584	0.0418725
105243429	Gm39355	lncRNA	0.955776	0.0158584	0.0418725
102637438	Gm34245	lncRNA	0.739677	0.0161537	0.042461
102640363	Gm36443	lncRNA	2.31618	0.0163631	0.0429434
105244877	Gm40407	lncRNA	2.31618	0.0163631	0.0429434
108169083	Gm46928	lncRNA	2.31618	0.0163631	0.0429434
102636877	Gm33827	lncRNA	1.99425	0.0166552	0.0435838
102639399	Gm35725	lncRNA	1.99425	0.0166552	0.0435838
105243330	Gm39283	lncRNA	1.99425	0.0166552	0.0435838
105243980	Gm39679	lncRNA	1.99425	0.0166552	0.0435838
100503754	Gm11725	lncRNA	1.43482	0.0169308	0.0441913
102634716	4930520E11Rik	lncRNA	1.43482	0.0169308	0.0441913
14910	Gt(ROSA)26Sor	lncRNA	0.763125	0.01697	0.0442737
102639636	Gm35900	lncRNA	0.787107	0.0174199	0.0453131
100043910	A630075F10Rik	lncRNA	1.58728	0.0177146	0.045993
105243305	Gm39265	lncRNA	1.28376	0.0182621	0.0472096
108169032	Gm46904	lncRNA	2.08631	0.0182667	0.047215
102640018	Gm36193	lncRNA	0.683325	0.0184015	0.047496
102632148	Gm30298	lncRNA	0.817372	0.0184761	0.0476672
105243358	Gm39305	lncRNA	0.817372	0.0184761	0.0476672
102637336	4930470B04Rik	lncRNA	1.17867	0.0186454	0.0480059
