# Supplementary material for: The Whole-transcriptome Landscape of Diabetes-related Sarcopenia Reveals the Specific Function of Novel lncRNA Gm20743
Source: Commun Biol. 2022 Aug 1;5:774. doi: 10.1038/s42003-022-03728-8 (PMC9343400; doi:10.1038/s42003-022-03728-8)
Supplement: Supplementary file 6 — Supplementary Data 4 [file 42003_2022_3728_MOESM6_ESM.xls]

## Sheet: 991个down lncRNA
Supplementary Data 4. Downregulated lncRNAs in GAS of db/db vs. db/m mice.
Gene ID	Gene Symbol	Type	log2FC	p-value	q-value
102639019	Gm35438	lncRNA	-1.89844	0	0
14955	H19	lncRNA	-0.76168	0	0
232685	Lncpint	lncRNA	-0.672202	0	0
102637598	Gm34365	lncRNA	-0.763726	1.89575e-283	2.13191e-281
402730	Foxo6os	lncRNA	-2.54372	4.20685e-129	2.33827e-127
434353	A330074K22Rik	lncRNA	-1.12977	3.84012e-117	1.96503e-115
100043424	Gm14005	lncRNA	-0.845648	3.87468e-96	1.69563e-94
100504114	Gm16907	lncRNA	-1.63436	1.34116e-89	5.51167e-88
102640269	Gm36380	lncRNA	-1.82149	1.04457e-65	3.49966e-64
320846	A530058N18Rik	lncRNA	-2.35508	7.22206e-65	2.37844e-63
102634407	Gm24576	lncRNA	-0.936991	1.41731e-58	4.26134e-57
102634685	Gm17197	lncRNA	-1.07616	3.48745e-57	1.03145e-55
102635346	Gm32709	lncRNA	-0.848027	1.27962e-55	3.65783e-54
105246964	Gm42154	lncRNA	-2.13591	4.09529e-55	1.16491e-53
102635269	Gm32652	lncRNA	-1.74658	4.59533e-51	1.23796e-49
433374	Gm20743	lncRNA	-1.57569	3.66849e-49	9.59762e-48
100504641	1700101I11Rik	lncRNA	-1.82523	2.36522e-47	5.97255e-46
102634786	Gm32287	lncRNA	-1.26958	2.78716e-46	6.89399e-45
100503613	5031434C07Rik	lncRNA	-1.26248	3.41386e-46	8.40117e-45
77920	A330102I10Rik	lncRNA	-1.98479	2.09019e-44	5.00783e-43
102639076	LOC102639076	lncRNA	-1.27755	6.4243e-40	1.4305e-38
105243252	Gm39223	lncRNA	-2.67251	1.68307e-39	3.70786e-38
100038497	Gm10603	lncRNA	-0.696252	1.98848e-35	4.00929e-34
72386	2610035D17Rik	lncRNA	-0.866581	1.53264e-34	3.00662e-33
102633419	Gm31251	lncRNA	-1.57865	4.73139e-34	9.18853e-33
108168909	Gm46830	lncRNA	-0.977239	3.45284e-33	6.56922e-32
102639960	Gm36149	lncRNA	-1.62023	8.13648e-33	1.53593e-31
330427	9330102E08Rik	lncRNA	-0.795237	2.96041e-31	5.39871e-30
105245177	Gm40667	lncRNA	-1.52752	9.15179e-31	1.64926e-29
105246679	Gm37053	lncRNA	-0.928723	6.91933e-30	1.22413e-28
102639933	Gm36131	lncRNA	-1.30814	7.11075e-29	1.22658e-27
100503427	Gm10390	lncRNA	-0.751699	1.80067e-26	2.88804e-25
108167519	Gm46030	lncRNA	-0.62602	2.41267e-24	3.63832e-23
102632681	Gm30690	lncRNA	-0.726133	4.46961e-24	6.69841e-23
433426	Gm13490	lncRNA	-0.963479	4.89827e-24	7.32946e-23
105245696	5430425E15Rik	lncRNA	-0.737715	5.70178e-23	8.30063e-22
108169030	Gm46902	lncRNA	-1.05531	8.53291e-23	1.2354e-21
108167732	Gm46162	lncRNA	-1.33164	8.58056e-23	1.24168e-21
105661730	Lincmd1	lncRNA	-1.18173	4.51835e-22	6.35153e-21
100503248	Gm15179	lncRNA	-0.776968	2.61402e-21	3.58258e-20
791403	Mhrt	lncRNA	-2.24745	9.23824e-21	1.23862e-19
102640080	Gm36235	lncRNA	-1.42079	2.28886e-20	3.02547e-19
108167524	Gm46033	lncRNA	-1.5106	8.54929e-20	1.10786e-18
102633145	Gm31047	lncRNA	-0.617652	1.11795e-19	1.44097e-18
432436	Gm5420	lncRNA	-3.52931	2.06225e-19	2.63355e-18
100043102	4632428C04Rik	lncRNA	-1.23887	3.21999e-18	3.90246e-17
105243334	Gm39286	lncRNA	-1.03485	3.67172e-18	4.4388e-17
102635295	Gm32672	lncRNA	-1.65783	8.91126e-18	1.0579e-16
105243028	Gm39069	lncRNA	-1.02358	2.1643e-17	2.51784e-16
102639588	Gm11967	lncRNA	-0.981648	7.39867e-17	8.39848e-16
330503	Gm5113	lncRNA	-0.592822	9.52914e-17	1.07579e-15
102635696	Gm32968	lncRNA	-0.977039	6.82471e-16	7.3968e-15
77103	5330439A09Rik	lncRNA	-0.873194	8.20617e-16	8.84779e-15
69603	2310020H05Rik	lncRNA	-1.47578	9.95104e-16	1.06657e-14
102638507	Gm26684	lncRNA	-0.980159	3.11824e-15	3.26734e-14
102637951	Gm34636	lncRNA	-0.689723	3.70403e-15	3.863e-14
105242817	Gm15543	lncRNA	-2.16329	3.91906e-15	4.07993e-14
102634692	Gm32219	lncRNA	-0.672688	8.87424e-15	9.10779e-14
102638533	Gm35074	lncRNA	-0.666924	2.04319e-14	2.06196e-13
102633260	Gm31127	lncRNA	-1.31769	3.97858e-14	3.94648e-13
69221	2410006H16Rik	lncRNA	-0.757848	5.39078e-14	5.29479e-13
102632163	Gm30310	lncRNA	-0.672021	4.18939e-13	3.92353e-12
102633007	Gm26564	lncRNA	-1.49643	4.95431e-13	4.61755e-12
105243251	Gm39222	lncRNA	-2.09321	5.33384e-13	4.94903e-12
102632155	Gm24105	lncRNA	-0.593589	5.58087e-13	5.16831e-12
102636180	Gm33320	lncRNA	-0.857022	2.1218e-12	1.89771e-11
319626	9530059O14Rik	lncRNA	-1.83864	2.49464e-12	2.22091e-11
102633300	Gm31159	lncRNA	-1.21434	3.35753e-12	2.95916e-11
433367	Gm5532	lncRNA	-1.42978	3.7203e-12	3.26697e-11
105243258	Gm39227	lncRNA	-1.2814	8.26941e-12	7.09009e-11
108168900	Gm46825	lncRNA	-1.66286	1.17859e-11	9.98995e-11
69652	2310069B03Rik	lncRNA	-1.84821	1.90598e-11	1.58954e-10
329078	Emx2os	lncRNA	-1.35939	2.28644e-11	1.89377e-10
414066	BC037032	lncRNA	-0.98525	2.77881e-11	2.28787e-10
102132	E230013L22Rik	lncRNA	-1.16279	6.43437e-11	5.15283e-10
102640897	Gm36853	lncRNA	-0.797348	6.71856e-11	5.37151e-10
102634922	Gm32391	lncRNA	-0.922359	6.72877e-11	5.3782e-10
102635464	Gm32796	lncRNA	-1.98224	1.4314e-10	1.11372e-09
102635597	Gm32888	lncRNA	-0.705329	3.64603e-10	2.75627e-09
102634439	Gm38464	lncRNA	-0.97469	1.12091e-09	8.19193e-09
108169018	Gm46899	lncRNA	-0.674982	1.36876e-09	9.9283e-09
100503337	Gm9895	lncRNA	-1.04209	1.44004e-09	1.04245e-08
105244799	Gm40346	lncRNA	-0.627239	1.4689e-09	1.06281e-08
108168335	Gm46591	lncRNA	-0.694957	1.48265e-09	1.07196e-08
102636436	Gm26730	lncRNA	-1.94989	2.12921e-09	1.51823e-08
105244945	Gm40467	lncRNA	-1.66448	2.31182e-09	1.64239e-08
613254	AA465934	lncRNA	-0.739939	2.84891e-09	2.01115e-08
100503393	Gm14827	lncRNA	-1.12804	3.90675e-09	2.72805e-08
102640451	LOC102640451	lncRNA	-0.681576	5.53104e-09	3.81091e-08
105242414	Gm38687	lncRNA	-0.686183	1.02625e-08	6.90212e-08
105244973	Gm40491	lncRNA	-2.62046	1.09757e-08	7.35448e-08
639658	Gm13807	lncRNA	-1.02152	1.23107e-08	8.22052e-08
320871	B230206H07Rik	lncRNA	-0.953183	1.25437e-08	8.37423e-08
102640515	Gm36556	lncRNA	-1.14563	1.32496e-08	8.82719e-08
100862268	LOC100862268	lncRNA	-1.19565	2.08524e-08	1.36203e-07
319574	Gm20735	lncRNA	-1.27066	2.23631e-08	1.45873e-07
102640432	Gm36495	lncRNA	-3.55007	2.54926e-08	1.65283e-07
105243044	Gm39080	lncRNA	-0.992654	5.08185e-08	3.20881e-07
102640238	Gm36354	lncRNA	-0.626383	5.39589e-08	3.40044e-07
102633188	Gm31077	lncRNA	-0.979312	6.37173e-08	3.97997e-07
69631	Plet1os	lncRNA	-0.92002	7.12297e-08	4.43299e-07
653030	Arhgap27os3	lncRNA	-0.62048	7.64326e-08	4.74255e-07
24082	Map2k3os	lncRNA	-0.643624	8.02713e-08	4.96799e-07
100039674	Gm10634	lncRNA	-1.22436	9.58087e-08	5.88316e-07
102637537	Gm34321	lncRNA	-0.719037	1.69454e-07	1.01855e-06
105242901	Gm38984	lncRNA	-2.89328	1.69599e-07	1.01921e-06
110333	Rmst	lncRNA	-0.924893	1.72132e-07	1.03315e-06
105245039	Gm40550	lncRNA	-2.89093	1.75524e-07	1.05264e-06
105243412	Gm39342	lncRNA	-1.27993	2.89675e-07	1.68904e-06
105243580	Gm39465	lncRNA	-2.85375	3.00333e-07	1.74837e-06
105245486	Gm40934	lncRNA	-0.82678	3.09176e-07	1.79696e-06
102635867	Gm33097	lncRNA	-1.53103	3.13089e-07	1.81934e-06
105246914	LOC105246914	lncRNA	-0.656515	3.50874e-07	2.02753e-06
102636146	Gm27177	lncRNA	-0.625003	3.71524e-07	2.14175e-06
72655	Snhg5	lncRNA	-0.604152	3.97358e-07	2.28658e-06
102636362	Gm33449	lncRNA	-0.652419	4.03729e-07	2.3214e-06
105246965	Gm42155	lncRNA	-3.21694	4.43341e-07	2.54212e-06
624759	Gm20752	lncRNA	-1.50453	4.45535e-07	2.55217e-06
108168736	Gm46728	lncRNA	-5.55048	4.952e-07	2.82662e-06
68763	1110038B12Rik	lncRNA	-0.725928	5.10486e-07	2.90816e-06
105242887	Gm15541	lncRNA	-0.828702	5.63874e-07	3.19848e-06
75589	2310043L19Rik	lncRNA	-4.59071	6.35297e-07	3.58539e-06
70036	Dancr	lncRNA	-1.1036	7.83349e-07	4.37331e-06
69431	1700022N22Rik	lncRNA	-0.689726	8.70089e-07	4.82969e-06
102640591	Gm36619	lncRNA	-0.961094	8.78011e-07	4.86993e-06
100642166	Gm15446	lncRNA	-0.951815	1.02878e-06	5.66505e-06
102639173	LOC102639173	lncRNA	-0.669861	1.05304e-06	5.79312e-06
108168870	Gm43549	lncRNA	-2.87992	1.10389e-06	6.05795e-06
105242725	Gm38865	lncRNA	-1.93453	1.25642e-06	6.85223e-06
105244927	Gm40449	lncRNA	-2.44632	1.28392e-06	6.99038e-06
77490	E130218I03Rik	lncRNA	-1.437	1.42877e-06	7.74124e-06
74715	4930521O11Rik	lncRNA	-1.11896	1.46409e-06	7.91931e-06
102633119	Gm31026	lncRNA	-0.610757	1.77064e-06	9.47845e-06
102633203	Gm31090	lncRNA	-1.02847	1.78074e-06	9.52376e-06
66730	4921531C22Rik	lncRNA	-0.709186	1.78067e-06	9.52513e-06
103729	AI450353	lncRNA	-0.935531	1.84129e-06	9.82949e-06
629820	Gm7008	lncRNA	-0.873373	1.92306e-06	1.0249e-05
105243582	Gm39467	lncRNA	-0.840466	2.75192e-06	1.44097e-05
105243931	Gm39646	lncRNA	-0.774695	2.9509e-06	1.53933e-05
102637151	Gm34035	lncRNA	-0.617914	3.1108e-06	1.61867e-05
102639573	Gm35853	lncRNA	-1.28586	3.24721e-06	1.68602e-05
102639226	Gm35585	lncRNA	-1.13766	3.3013e-06	1.71257e-05
108168305	Gm46565	lncRNA	-1.12392	3.53692e-06	1.82826e-05
108168207	Gm46491	lncRNA	-2.59962	3.61173e-06	1.86493e-05
319616	5930412G12Rik	lncRNA	-1.23924	4.76084e-06	2.42335e-05
105246866	Gm42074	lncRNA	-1.40061	5.56221e-06	2.81153e-05
73549	1700110I01Rik	lncRNA	-3.09687	6.81679e-06	3.4071e-05
102641105	Gm38534	lncRNA	-1.24264	6.91424e-06	3.45521e-05
109344	E130215H24Rik	lncRNA	-1.49136	8.61711e-06	4.25633e-05
102633616	Gm31400	lncRNA	-0.794246	8.97836e-06	4.42798e-05
108167641	Gm46105	lncRNA	-0.694292	9.0432e-06	4.45617e-05
320486	A430078I02Rik	lncRNA	-1.15599	9.50442e-06	4.66522e-05
105245980	Gm41348	lncRNA	-0.869526	9.51513e-06	4.66969e-05
105244967	Gm40485	lncRNA	-3.06464	9.85431e-06	4.82228e-05
102640699	Gm36704	lncRNA	-0.840874	1.00853e-05	4.93282e-05
102637112	Gm34006	lncRNA	-1.5418	1.03294e-05	5.04457e-05
102631885	Gm30106	lncRNA	-0.856318	1.20194e-05	5.82868e-05
105245982	Gm41350	lncRNA	-2.76064	1.28934e-05	6.23069e-05
108168801	Gm46768	lncRNA	-0.79989	1.28972e-05	6.23145e-05
108167645	Gm46108	lncRNA	-0.656883	1.46442e-05	7.02641e-05
102631830	Gm29418	lncRNA	-1.25368	1.59553e-05	7.60767e-05
320272	9330162B11Rik	lncRNA	-1.16721	1.61181e-05	7.67772e-05
102637188	Gm34065	lncRNA	-0.590713	1.7173e-05	8.14811e-05
102636476	Gm33533	lncRNA	-0.966799	2.0195e-05	9.48581e-05
102635868	Gm26728	lncRNA	-0.945378	2.05455e-05	9.64263e-05
102633264	Gm31131	lncRNA	-2.75226	2.09389e-05	9.81454e-05
108167741	Gm46167	lncRNA	-0.912379	2.11012e-05	9.88582e-05
105247219	Gm13070	lncRNA	-0.734678	2.17643e-05	0.000101686
108169145	Gm44026	lncRNA	-0.711042	2.17964e-05	0.000101803
100303644	C130080G10Rik	lncRNA	-0.766272	2.48318e-05	0.00011522
100041655	Gm10863	lncRNA	-1.31695	2.55827e-05	0.000118533
102639461	Gm35768	lncRNA	-1.0355	2.63203e-05	0.000121718
102632755	Gm30744	lncRNA	-2.88688	2.71624e-05	0.000125313
100043729	Gm14010	lncRNA	-4.84387	2.89719e-05	0.000133089
108167579	Gm46067	lncRNA	-2.09321	3.09374e-05	0.000141513
105245213	Gm40697	lncRNA	-0.794369	3.27738e-05	0.000149372
105244557	Gm40150	lncRNA	-1.56214	3.56265e-05	0.0001617
108169071	Gm43001	lncRNA	-5.00575	3.68772e-05	0.000167024
105247205	Gm42344	lncRNA	-0.930462	3.92663e-05	0.000177181
102635415	Halr1	lncRNA	-0.953841	4.07384e-05	0.000183509
102640756	Gm36748	lncRNA	-1.48574	4.0932e-05	0.000184281
102635771	Gm33024	lncRNA	-0.662123	4.13944e-05	0.000186118
78312	1810041H14Rik	lncRNA	-0.749173	4.15333e-05	0.000186655
105243151	Gm39150	lncRNA	-0.587795	4.25122e-05	0.000190818
105244062	Gm39742	lncRNA	-4.09321	4.6275e-05	0.000206335
353504	Dio3os	lncRNA	-2.05014	5.11334e-05	0.000226467
75990	5033421B08Rik	lncRNA	-1.533	5.42361e-05	0.000239332
105245134	Gm40627	lncRNA	-1.28788	5.93035e-05	0.000260189
102631802	Gm30048	lncRNA	-0.868247	5.95626e-05	0.000261188
102631933	Gm30140	lncRNA	-0.868247	5.95626e-05	0.000261188
68531	1110020A21Rik	lncRNA	-0.848844	6.02046e-05	0.000263784
108167356	LOC108167356	lncRNA	-1.48827	6.03921e-05	0.000264565
102635484	Gm32810	lncRNA	-1.23888	6.32164e-05	0.000276437
329483	Gm14015	lncRNA	-4.91264	6.75769e-05	0.000294551
102638215	Gm34828	lncRNA	-4.91264	6.75769e-05	0.000294551
102639612	Gm35882	lncRNA	-4.91264	6.75769e-05	0.000294551
319727	A330035P11Rik	lncRNA	-0.904467	6.92299e-05	0.00030119
102632229	Gm30364	lncRNA	-1.79425	6.99746e-05	0.000304156
414116	D630024D03Rik	lncRNA	-0.893275	7.64807e-05	0.00033021
102636498	Gm33548	lncRNA	-0.619032	8.05254e-05	0.000347002
319859	E030011O05Rik	lncRNA	-0.742716	8.71293e-05	0.000373628
105242793	Gm38907	lncRNA	-0.948035	9.34808e-05	0.000398509
102632302	Hoxb3os	lncRNA	-1.10545	9.38646e-05	0.000400028
77361	9430085M18Rik	lncRNA	-1.52931	9.4557e-05	0.00040289
102636868	Gm33821	lncRNA	-1.0817	0.000101952	0.000432334
102636152	Gm28068	lncRNA	-0.598922	0.000106165	0.000449283
74724	4930512B01Rik	lncRNA	-1.68419	0.000115004	0.000483864
102638403	Gm34980	lncRNA	-1.38426	0.000116728	0.000490655
102634658	Gm27198	lncRNA	-4.81311	0.000124462	0.000521162
102640127	Gm36268	lncRNA	-1.27877	0.000129	0.000539387
102639635	Gm35899	lncRNA	-1.88022	0.000130412	0.00054482
100502959	AV051173	lncRNA	-1.80018	0.000130842	0.00054646
104522	AU040972	lncRNA	-1.23605	0.000131754	0.000549952
105243737	Gm15169	lncRNA	-1.16495	0.000131779	0.000549976
69749	Epb41l4aos	lncRNA	-0.831721	0.000132703	0.000553435
105245244	Gm40723	lncRNA	-1.08639	0.000133164	0.000555116
105247222	Gm42357	lncRNA	-0.64318	0.00014004	0.00058111
68204	2900060B14Rik	lncRNA	-2.17568	0.000142161	0.000589235
102635526	Gm32838	lncRNA	-2.17568	0.000142161	0.000589235
102633623	Gm31407	lncRNA	-2.05638	0.000142142	0.000589325
102633812	Gm31546	lncRNA	-0.807205	0.000142789	0.000591417
102636431	Gm33496	lncRNA	-0.60136	0.000146478	0.00060566
102639254	Gm35607	lncRNA	-0.684378	0.000154417	0.000636309
67194	2700038G22Rik	lncRNA	-0.884896	0.000157006	0.000646518
619321	9530052E02Rik	lncRNA	-0.816869	0.00015724	0.000647209
216377	Gm38403	lncRNA	-1.76906	0.000157413	0.000647826
102632707	Gm30706	lncRNA	-2.28619	0.000159843	0.000657549
102632328	Gm30429	lncRNA	-1.52512	0.000165161	0.000678365
319786	B930059L03Rik	lncRNA	-0.678456	0.000173285	0.000709225
75243	4930549C15Rik	lncRNA	-1.71624	0.000175122	0.00071634
100504591	Gm15987	lncRNA	-1.11427	0.000181318	0.00073991
102636731	Gm33723	lncRNA	-0.661534	0.000184037	0.00075069
102636052	Gm33230	lncRNA	-1.77128	0.00019305	0.000784971
108167744	Gm46170	lncRNA	-0.8972	0.000206394	0.000834726
102634683	LOC102634683	lncRNA	-0.69541	0.00021205	0.00085605
105245193	4930563J15Rik	lncRNA	-4.71835	0.000215295	0.000867698
320400	Gm16897	lncRNA	-0.722261	0.000226009	0.00090861
108168172	Gm46463	lncRNA	-0.787892	0.000236895	0.000948823
68386	0610039K10Rik	lncRNA	-1.63024	0.000244623	0.000977214
102640374	Gm36447	lncRNA	-0.768203	0.00025367	0.00101071
102633526	Gm31333	lncRNA	-0.684603	0.00028556	0.00112986
108169070	Gm46923	lncRNA	-0.82678	0.000295965	0.00116578
102641661	Gm38569	lncRNA	-3.81311	0.000300218	0.00118133
102634271	Gm31896	lncRNA	-0.847094	0.000305065	0.00119805
102635658	1700040P09Rik	lncRNA	-1.33992	0.00030836	0.00120968
102635312	Gm32685	lncRNA	-2.66872	0.000325601	0.00127069
102638647	Gm35161	lncRNA	-0.754593	0.000326392	0.00127352
105246745	Gm41987	lncRNA	-0.725314	0.000357541	0.0013889
102633008	Gm38450	lncRNA	-1.69662	0.000361166	0.00140204
105246308	Gm41610	lncRNA	-0.796757	0.000372379	0.00144114
100504235	Gm20125	lncRNA	-2.39807	0.000373268	0.00144419
102632231	LOC102632231	lncRNA	-1.01727	0.000445068	0.00169844
330052	A930003O13Rik	lncRNA	-1.07833	0.000446405	0.00170331
102632820	Gm13707	lncRNA	-0.590713	0.000448192	0.00170991
69002	1500026H17Rik	lncRNA	-0.800057	0.000451564	0.00172187
606736	C920009B18Rik	lncRNA	-0.6913	0.000454802	0.00173262
102637613	Gm12092	lncRNA	-1.16925	0.000455751	0.00173578
77855	D730045A05Rik	lncRNA	-3.00575	0.000458503	0.001745
102638179	Gm34805	lncRNA	-0.847685	0.000465574	0.00176901
102638178	Gm34804	lncRNA	-0.906215	0.000496401	0.00187753
102637148	Gm34032	lncRNA	-0.768636	0.000505616	0.0019104
108167589	Gm46074	lncRNA	-2.29081	0.000557792	0.00209255
102633409	Gm31242	lncRNA	-3.70619	0.00056215	0.00210631
102635051	Gm32486	lncRNA	-3.70619	0.00056215	0.00210631
105245418	Gm40876	lncRNA	-3.70619	0.00056215	0.00210631
105244629	Gm40210	lncRNA	-1.42079	0.000567904	0.00212499
102631755	Gm30015	lncRNA	-1.81619	0.000569751	0.00213162
102638739	Gm35231	lncRNA	-2.59071	0.00057713	0.00215812
102638545	Gm35082	lncRNA	-1.16801	0.000619021	0.00229877
102636338	4930500F10Rik	lncRNA	-1.80484	0.000632351	0.00234527
102640239	Gm36355	lncRNA	-0.599591	0.000711575	0.00261901
102635769	Gm33023	lncRNA	-0.901594	0.000713473	0.00262466
102635485	Gm32811	lncRNA	-1.63802	0.00075507	0.00276594
100504069	Gm15915	lncRNA	-1.47524	0.000770855	0.00281594
102636606	Gm33624	lncRNA	-1.47524	0.000770855	0.00281594
105244482	Gm40083	lncRNA	-1.47524	0.000770855	0.00281594
102637311	Gm34156	lncRNA	-0.914985	0.000774978	0.00282869
105246651	Gm41909	lncRNA	-1.23841	0.000776844	0.00283478
433751	Gm12866	lncRNA	-4.46518	0.000803717	0.00292604
102634163	Gm31815	lncRNA	-4.46518	0.000803717	0.00292604
234863	6030466F02Rik	lncRNA	-2.91264	0.000834734	0.00303002
102635626	Gm32914	lncRNA	-1.69381	0.000847382	0.00307228
100038654	Gm10371	lncRNA	-0.747217	0.000863579	0.00312612
102639523	Gm35818	lncRNA	-0.970985	0.000863969	0.00312715
102640487	Gm36535	lncRNA	-0.664134	0.000887533	0.00320125
102638497	Gm35048	lncRNA	-1.00575	0.000912683	0.00328604
77592	4931406H21Rik	lncRNA	-0.624175	0.00091732	0.00329926
102633622	Gm31406	lncRNA	-1.15461	0.000926775	0.00332955
102632514	Gm13479	lncRNA	-2.8923	0.000946356	0.00339192
105244669	Gm40235	lncRNA	-0.857228	0.000957665	0.00343033
100503292	Gm12279	lncRNA	-0.683048	0.000965017	0.00345411
74846	4930405A21Rik	lncRNA	-0.719678	0.000970152	0.00346992
102635242	Gm32632	lncRNA	-3.60269	0.000990127	0.00353918
105242705	Gm38849	lncRNA	-2.50825	0.00101876	0.00363011
433100	AA388235	lncRNA	-0.778912	0.00102371	0.00364531
102636200	Gm33335	lncRNA	-1.54632	0.00102778	0.00365734
108167902	Gm46282	lncRNA	-0.674544	0.00104289	0.00370498
102637866	Gm34568	lncRNA	-3.59071	0.00105449	0.00374022
108167544	Gm28511	lncRNA	-1.94435	0.00108966	0.00385294
105246306	Gm41609	lncRNA	-1.12123	0.00108956	0.00385331
102635278	Gm32659	lncRNA	-1.00575	0.00109882	0.0038811
105247221	Gm42356	lncRNA	-2.25368	0.00110858	0.00391102
105243269	1700082M22Rik	lncRNA	-1.93955	0.00111044	0.00391712
102638096	Gm34741	lncRNA	-1.20738	0.0011175	0.00393913
100379610	Gm11651	lncRNA	-1.64728	0.00115661	0.00406615
100038726	G930009F23Rik	lncRNA	-1.59071	0.00117548	0.004125
108168773	Gm46750	lncRNA	-0.774793	0.00124919	0.00436202
102633095	Gm31005	lncRNA	-0.967829	0.00125239	0.00437213
102642976	Gm38647	lncRNA	-1.64518	0.00130158	0.00452698
78805	4930545L23Rik	lncRNA	-1.64318	0.00133278	0.00462772
102640310	Gm36409	lncRNA	-0.689503	0.00135014	0.00468296
100502982	BC037704	lncRNA	-0.702326	0.0014413	0.00496825
78648	2400006E01Rik	lncRNA	-1.49364	0.00147022	0.00505655
105243304	Gm39264	lncRNA	-1.36832	0.00148473	0.00510341
102638504	Mipepos	lncRNA	-1.31916	0.00150166	0.00515733
69042	1810013D15Rik	lncRNA	-1.90393	0.00152036	0.00520923
320174	A830082K12Rik	lncRNA	-0.856559	0.00158724	0.00541661
102635054	Gm32487	lncRNA	-1.03222	0.00168589	0.00571563
102636111	Gm33274	lncRNA	-0.959947	0.0016889	0.00572385
102637756	Gm34486	lncRNA	-1.54974	0.00169628	0.00574749
102636118	Gm33280	lncRNA	-0.673882	0.00177996	0.00600859
102633689	Gm31452	lncRNA	-1.88022	0.0017862	0.00602791
108169085	LOC108169085	lncRNA	-2.42079	0.00178992	0.00603517
102632225	Gm30360	lncRNA	-0.808713	0.00178967	0.00603575
102634911	Gm32384	lncRNA	-0.65264	0.00181202	0.00610047
105247191	Gm13010	lncRNA	-1.30831	0.00185571	0.00623419
108167672	Gm29415	lncRNA	-1.30831	0.00185571	0.00623419
105245417	Gm40875	lncRNA	-2.17568	0.00189469	0.00634786
105246653	Gm41911	lncRNA	-3.46518	0.0019812	0.00661363
105244278	Gm39918	lncRNA	-0.844918	0.00202812	0.00675512
77533	C030034I22Rik	lncRNA	-0.72302	0.00205445	0.00683341
102640249	Gm36363	lncRNA	-1.59071	0.00208218	0.00691812
105243907	Gm39627	lncRNA	-1.59071	0.00208218	0.00691812
108168879	Gm46811	lncRNA	-1.06464	0.00213188	0.00706825
102635498	Gm32819	lncRNA	-0.601765	0.00215732	0.00714607
102639986	Gm36169	lncRNA	-0.982365	0.00216389	0.00716702
102635630	Gm32918	lncRNA	-0.608481	0.00227093	0.00749589
102632228	Gm30363	lncRNA	-1.06459	0.0023542	0.00774169
102640621	Gm36640	lncRNA	-1.45321	0.0023993	0.00787569
100049161	Gm13032	lncRNA	-4.21676	0.00243186	0.00797446
105242552	Gm38732	lncRNA	-0.75959	0.00244754	0.00801591
102639996	Gm36177	lncRNA	-1.06715	0.00257028	0.00838572
102634873	D830015G05Rik	lncRNA	-0.613861	0.00262469	0.00855073
102633317	Gm31172	lncRNA	-1.10529	0.00266797	0.00867857
102634519	Gm32080	lncRNA	-1.26878	0.00271969	0.00882505
105244601	Gm40191	lncRNA	-1.15014	0.00273419	0.00886713
105245991	Gm41358	lncRNA	-1.15014	0.00273419	0.00886713
102631637	Gm29928	lncRNA	-1.20369	0.00275645	0.00892883
102632275	Gm30396	lncRNA	-0.785969	0.00278089	0.009005
108167997	Gm46347	lncRNA	-0.847677	0.00280551	0.00907256
102640411	Gm36476	lncRNA	-0.79851	0.00280965	0.00908493
102631696	Gm29968	lncRNA	-0.719597	0.0028531	0.00921106
101055769	Gm12596	lncRNA	-4.17568	0.00287446	0.00926506
102636121	Gm33283	lncRNA	-4.17568	0.00287446	0.00926506
102636942	Gm33875	lncRNA	-4.17568	0.00287446	0.00926506
102640784	Gm36768	lncRNA	-4.17568	0.00287446	0.00926506
102634309	Gm11419	lncRNA	-1.28004	0.00291802	0.00938098
108168349	Gm46603	lncRNA	-0.964005	0.002951	0.00948387
102639532	Gm35824	lncRNA	-4.29526	0.00298016	0.00956592
105243888	Gm12061	lncRNA	-1.37498	0.00307962	0.00986552
102636818	Gm33784	lncRNA	-2.32768	0.0031281	0.0100076
105244565	Gm40158	lncRNA	-2.32768	0.0031281	0.0100076
102635272	Gm32655	lncRNA	-1.11009	0.00321491	0.0102581
75223	4930528D03Rik	lncRNA	-1.41556	0.00323435	0.0103088
102637089	Gm33991	lncRNA	-1.28586	0.00324228	0.010333
102632716	Gm30712	lncRNA	-1.00575	0.00337779	0.0107084
102640447	Gm36507	lncRNA	-1.00575	0.00337779	0.0107084
108169142	Gm46960	lncRNA	-1.16211	0.0034207	0.0108267
105244177	Gm39830	lncRNA	-0.828872	0.0034333	0.0108642
100502742	1700007L15Rik	lncRNA	-0.76759	0.00359413	0.0113151
76794	Man2c1os	lncRNA	-1.04814	0.00365797	0.0114986
102639549	Gm38521	lncRNA	-0.909535	0.00369759	0.0116118
102640242	Gm36356	lncRNA	-1.59071	0.00370547	0.0116303
102635081	Gm32507	lncRNA	-3.32768	0.00372732	0.01169
108168815	LOC108168815	lncRNA	-3.32768	0.00372732	0.01169
100041951	Gm3587	lncRNA	-0.736933	0.0037433	0.01173
399570	Kank4os	lncRNA	-1.30531	0.00386056	0.0120623
105244798	LOC105244798	lncRNA	-1.30531	0.00386056	0.0120623
102637248	Gm34114	lncRNA	-0.686928	0.00390966	0.012194
102640070	Gm36226	lncRNA	-0.677696	0.00415134	0.0128834
102635057	Gm32489	lncRNA	-0.923871	0.00419053	0.0129911
102634544	Gm32098	lncRNA	-0.906215	0.00446063	0.0137572
100503434	Gm19689	lncRNA	-0.659975	0.0046593	0.0143022
102641078	Gm38531	lncRNA	-1.74272	0.00469797	0.0144072
102632075	Gm30244	lncRNA	-1.24279	0.00474243	0.0145305
102636790	Gm33764	lncRNA	-1.24279	0.00474243	0.0145305
108167878	Gm46265	lncRNA	-1.36978	0.00477735	0.0146275
105246173	Gm41507	lncRNA	-1.00575	0.00493266	0.0150649
102632666	Gm30682	lncRNA	-1.47968	0.00497226	0.015165
100038363	F630028O10Rik	lncRNA	-0.59711	0.00498467	0.0151917
105245219	Gm40703	lncRNA	-1.85375	0.00513439	0.0155964
105244987	Gm40504	lncRNA	-1.43731	0.00527138	0.0159532
102633360	Gm31204	lncRNA	-2.00575	0.00542647	0.016362
102640748	Gm36743	lncRNA	-2.00575	0.00542647	0.016362
102634950	Gm32409	lncRNA	-1.35367	0.00544471	0.0164008
102640931	Gm36878	lncRNA	-1.07975	0.0054581	0.0164309
102631949	Gm30150	lncRNA	-4.00575	0.00549346	0.0165091
102632772	Gm30759	lncRNA	-4.00575	0.00549346	0.0165091
105242816	Gm38925	lncRNA	-4.00575	0.00549346	0.0165091
105247195	Gm42334	lncRNA	-4.00575	0.00549346	0.0165091
100503323	A230087F16Rik	lncRNA	-0.766225	0.00549201	0.0165193
105243499	Gm39401	lncRNA	-4.00395	0.00552936	0.016599
102634159	Gm28644	lncRNA	-0.95704	0.00568036	0.0169907
78102	8430426J06Rik	lncRNA	-0.644868	0.00582113	0.0173608
105245534	Gm40979	lncRNA	-0.923005	0.0058572	0.0174621
77049	4921528I07Rik	lncRNA	-3.98211	0.00597935	0.0177842
102638598	Gm35125	lncRNA	-0.859104	0.00601723	0.0178822
625850	Gm11166	lncRNA	-0.914046	0.00609188	0.01808
102632154	Gm26995	lncRNA	-0.91331	0.00618649	0.0183289
102632541	LOC102632541	lncRNA	-0.59747	0.00625829	0.0185227
68954	1500012K07Rik	lncRNA	-0.946857	0.00630597	0.0186496
108168252	Gm46527	lncRNA	-0.946857	0.00630597	0.0186496
108168394	Gm46635	lncRNA	-0.697998	0.00631556	0.0186751
68144	5031426D15Rik	lncRNA	-3.96181	0.00642458	0.0189703
77453	Dmrta2os	lncRNA	-1.38426	0.00644164	0.0190111
102639185	Gm35554	lncRNA	-1.38426	0.00644164	0.0190111
108168790	Gm46762	lncRNA	-0.667334	0.00652129	0.0192246
105244978	Gm40496	lncRNA	-0.698167	0.00655115	0.0193068
102640998	Gm36924	lncRNA	-1.59071	0.00663231	0.0195212
102638405	Gm34982	lncRNA	-1.16753	0.00671717	0.0197339
102636387	Gm33467	lncRNA	-0.974041	0.00677221	0.0198815
78049	4930573O16Rik	lncRNA	-1.27877	0.00678822	0.0199204
320479	C330024D21Rik	lncRNA	-1.12504	0.00687691	0.0201542
100502700	AV039307	lncRNA	-0.831911	0.00688352	0.0201614
100038476	Gm10457	lncRNA	-3.17568	0.00701937	0.0205034
100504637	Gm20324	lncRNA	-3.17568	0.00701937	0.0205034
102635506	Gm32825	lncRNA	-3.17568	0.00701937	0.0205034
102635832	Gm33074	lncRNA	-3.17568	0.00701937	0.0205034
102638588	Gm35117	lncRNA	-3.17568	0.00701937	0.0205034
102639589	Gm35866	lncRNA	-3.17568	0.00701937	0.0205034
105246359	Gm41658	lncRNA	-3.17568	0.00701937	0.0205034
105247028	Gm42210	lncRNA	-3.17568	0.00701937	0.0205034
102639047	Gm35455	lncRNA	-1.00575	0.00722299	0.0210262
76392	Slfn5os	lncRNA	-0.824339	0.0072478	0.021073
100504029	Gm16740	lncRNA	-0.785077	0.00734426	0.0213214
105244956	Gm40474	lncRNA	-1.25448	0.00734908	0.0213333
75768	4833422M21Rik	lncRNA	-0.895542	0.0074241	0.0215317
102638941	Gm12853	lncRNA	-1.42079	0.00759314	0.0219473
102642880	Gm38642	lncRNA	-0.697872	0.00760871	0.0219814
102634739	Gm32250	lncRNA	-0.704586	0.00793293	0.0228181
105243004	LOC105243004	lncRNA	-1.08821	0.00798157	0.0229375
75489	1700012D16Rik	lncRNA	-1.30121	0.00810745	0.0232601
68230	1700102H20Rik	lncRNA	-2.44997	0.00816568	0.0233994
102632849	Gm30814	lncRNA	-1.2122	0.00828349	0.0236961
380930	9330188P03Rik	lncRNA	-0.778456	0.00853042	0.0243293
319750	A230009B12Rik	lncRNA	-0.80093	0.00860978	0.0245327
102639746	Gm29595	lncRNA	-0.80093	0.00860978	0.0245327
105242643	Gm38801	lncRNA	-1.64575	0.00865801	0.024652
70537	5730419F03Rik	lncRNA	-1.47126	0.00868184	0.0247125
102633473	Gm31289	lncRNA	-1.46846	0.00871616	0.0248054
105246678	Gm41928	lncRNA	-1.00575	0.0087507	0.0248817
108168984	LOC108168984	lncRNA	-1.46616	0.00876409	0.0249173
100503106	Gm13944	lncRNA	-2.46518	0.00887662	0.0251891
102632992	Gm30927	lncRNA	-2.46518	0.00887662	0.0251891
105242910	Gm38989	lncRNA	-2.46518	0.00887662	0.0251891
105243883	Gm39608	lncRNA	-2.46518	0.00887662	0.0251891
105244125	Gm39793	lncRNA	-2.46518	0.00887662	0.0251891
108168299	Gm46560	lncRNA	-2.46518	0.00887662	0.0251891
102639617	Gm13601	lncRNA	-0.758249	0.00899901	0.0254729
105246170	Gm41504	lncRNA	-1.75421	0.00924305	0.0260696
102636542	Gm33578	lncRNA	-0.755547	0.00927999	0.0261636
102637720	LOC102637720	lncRNA	-0.684012	0.00928198	0.0261667
100502932	Gm13544	lncRNA	-1.23636	0.00937337	0.0263807
100503230	Gm19600	lncRNA	-2.12123	0.00937274	0.0263879
102632550	Gm30595	lncRNA	-3.84571	0.00952161	0.0267357
328309	Gm9776	lncRNA	-0.638644	0.00954483	0.0267957
102634461	Gm32039	lncRNA	-0.945072	0.00959279	0.0269199
105246110	Gm41452	lncRNA	-1.32768	0.00966611	0.0271087
105242864	Gm38955	lncRNA	-2.3302	0.00972235	0.0272519
108168261	Gm46534	lncRNA	-0.670182	0.00977013	0.0273462
269683	E130006D01Rik	lncRNA	-1.15259	0.00992445	0.0277433
78536	C030004G16Rik	lncRNA	-0.970985	0.00993889	0.027777
105244894	Gm40422	lncRNA	-1.04722	0.0101373	0.0282839
105246033	Gm41395	lncRNA	-0.655253	0.0102654	0.0285863
613264	1810020O05Rik	lncRNA	-1.52032	0.0103719	0.0288578
791364	Hottip	lncRNA	-1.52032	0.0103719	0.0288578
73871	4930428N03Rik	lncRNA	-3.81311	0.0105801	0.0293528
319981	C530044C16Rik	lncRNA	-3.81311	0.0105801	0.0293528
108168710	Gm12972	lncRNA	-3.81311	0.0105801	0.0293528
105246778	Gm16064	lncRNA	-3.81311	0.0105801	0.0293528
102631635	Gm29927	lncRNA	-3.81311	0.0105801	0.0293528
105244108	Gm39781	lncRNA	-3.81311	0.0105801	0.0293528
105244515	Gm40109	lncRNA	-3.81311	0.0105801	0.0293528
105245356	Gm40826	lncRNA	-1.00575	0.0106108	0.029407
328263	A530065N20Rik	lncRNA	-0.98358	0.0106487	0.0295092
108168905	Gm46828	lncRNA	-0.635254	0.0110296	0.0304108
105243448	Gm26849	lncRNA	-0.683822	0.0114499	0.0314739
102634394	Gm31986	lncRNA	-1.35939	0.0114963	0.0315894
105244110	Gm39783	lncRNA	-1.35939	0.0114963	0.0315894
102636183	Parvaos	lncRNA	-0.657827	0.0115062	0.0316063
75176	4930543D07Rik	lncRNA	-0.743963	0.0117125	0.0321289
102639110	Gm35501	lncRNA	-1.59071	0.011958	0.0327124
102640278	Gm36388	lncRNA	-1.24676	0.0119725	0.0327398
102634034	Gm31718	lncRNA	-0.75911	0.012138	0.0331519
105247129	Gm42284	lncRNA	-0.78711	0.0124629	0.0339353
436015	B130016D09Rik	lncRNA	-0.702552	0.0126029	0.0342571
74743	5830403F22Rik	lncRNA	-0.688549	0.0126986	0.0344945
330599	Gm16938	lncRNA	-0.924684	0.0129428	0.0350694
105244145	Gm13485	lncRNA	-3.00575	0.0132259	0.0357395
102633192	Gm31080	lncRNA	-3.00575	0.0132259	0.0357395
102633197	Gm31085	lncRNA	-3.00575	0.0132259	0.0357395
102639223	Gm35582	lncRNA	-3.00575	0.0132259	0.0357395
105243236	Gm39210	lncRNA	-3.00575	0.0132259	0.0357395
105244615	Gm40200	lncRNA	-3.00575	0.0132259	0.0357395
102631801	Gm30047	lncRNA	-1.68382	0.0135796	0.0365507
102632491	Gm30550	lncRNA	-1.68382	0.0135796	0.0365507
108168158	Gm46452	lncRNA	-1.68382	0.0135796	0.0365507
108167984	Gm46337	lncRNA	-1.05014	0.0136144	0.0365867
102635782	Gm33032	lncRNA	-1.39807	0.0136256	0.0366067
105246073	Gm41421	lncRNA	-1.39807	0.0136256	0.0366067
105245116	Gm40610	lncRNA	-2.36471	0.0136329	0.0366143
101055782	Gm13583	lncRNA	-0.752646	0.0137118	0.0367922
102636848	Gm33804	lncRNA	-0.880219	0.0139194	0.0373114
102633444	Gm31268	lncRNA	-0.831072	0.0139631	0.0374078
407803	BC051226	lncRNA	-3.71283	0.0144382	0.0385558
100038525	Gm10804	lncRNA	-1.17568	0.0144952	0.0386833
108167428	Gm45986	lncRNA	-0.967276	0.0146393	0.0390138
102640323	Gm36419	lncRNA	-1.31676	0.0149877	0.0398727
108167882	Gm46269	lncRNA	-0.779474	0.0150021	0.0399075
102631914	Gm30126	lncRNA	-1.81311	0.0150582	0.0400217
102632069	Gm30240	lncRNA	-1.81311	0.0150582	0.0400217
108168812	Gm46774	lncRNA	-1.81311	0.0150582	0.0400217
105246304	Gm41608	lncRNA	-1.00575	0.0156475	0.0414249
102637245	Gm34111	lncRNA	-3.68382	0.01574	0.0416414
102636696	Gm33696	lncRNA	-0.651323	0.0158224	0.041844
102640009	Gm36185	lncRNA	-2.32768	0.0158377	0.0418579
105243010	Gm39058	lncRNA	-2.32768	0.0158377	0.0418579
105243648	Gm39487	lncRNA	-2.32768	0.0158377	0.0418579
105246571	LOC105246571	lncRNA	-2.32768	0.0158377	0.0418579
102634067	Gm31742	lncRNA	-0.618727	0.0160232	0.0422479
102632631	Gm30657	lncRNA	-2.00575	0.0160385	0.0422615
73815	4930404H11Rik	lncRNA	-1.44632	0.0160688	0.0422914
102640392	Gm36461	lncRNA	-1.44632	0.0160688	0.0422914
105245093	Gm40591	lncRNA	-1.44632	0.0160688	0.0422914
108167319	LOC108167319	lncRNA	-1.44632	0.0160688	0.0422914
105246267	Gm41575	lncRNA	-2.00455	0.0161242	0.0424063
105244527	Gm40121	lncRNA	-0.881422	0.0161471	0.0424474
105246839	Gm42061	lncRNA	-0.93175	0.0164937	0.0432391
105244562	Gm40155	lncRNA	-1.05306	0.0165405	0.0433284
100503652	Gm16845	lncRNA	-0.857611	0.016927	0.0441892
105245076	Gm40578	lncRNA	-1.11489	0.017038	0.0444271
105246324	Gm41625	lncRNA	-1.11267	0.0172166	0.0448564
102636161	Gm33305	lncRNA	-1.29526	0.0172468	0.044911
102638332	Gm34922	lncRNA	-1.29526	0.0172468	0.044911
105243859	Gm39590	lncRNA	-1.92498	0.0175182	0.0455482
102633042	Gm30963	lncRNA	-1.19017	0.0175252	0.0455584
105245122	Gm40616	lncRNA	-1.19017	0.0175252	0.0455584
105245768	Gm41165	lncRNA	-0.965108	0.017795	0.0461562
102632589	Gm26232	lncRNA	-3.63802	0.0179811	0.0465639
102637662	Gm34416	lncRNA	-0.619859	0.018007	0.0466186
102636333	Gm33431	lncRNA	-0.617265	0.0181321	0.0469174
102633373	Gm31214	lncRNA	-1.18265	0.0184028	0.0474951
102635529	C130064B19Rik	lncRNA	-1.62022	0.0188268	0.0484128
105244109	Gm39782	lncRNA	-2.59946	0.0194134	0.0498197
