# Supplementary material for: The Whole-transcriptome Landscape of Diabetes-related Sarcopenia Reveals the Specific Function of Novel lncRNA Gm20743
Source: Commun Biol. 2022 Aug 1;5:774. doi: 10.1038/s42003-022-03728-8 (PMC9343400; doi:10.1038/s42003-022-03728-8)
Supplement: Supplementary file 7 — Supplementary Data 5 [file 42003_2022_3728_MOESM7_ESM.xlsx]

## Sheet: Figure 1
		Supplementary Data 5
	PANEL b (body weight)			PANEL c			PANEL g			PANELh			PANEL k (fat mass/body weight)					PANEL k (lean mass/body weight)					PANEL l
	dbm	dbdb		dbm	dbdb		dbm	dbdb		dbm	dbdb		lower limbs		whole body			lower limbs		whole body			dbm	dbdb
	29.8	54.3		8.9	33.3		411.523	124.586		2.41197	1.58015		dbm	dbdb	dbm	dbdb		dbm	dbdb	dbm	dbdb		0.074	0.066
	31.8	55		8.5	33.3		609.931	69.6131		1.98611	1.58588		0.165	0.744	0.101	0.655		0.0592533	0.035267	0.729221	0.372376		0.076	0.071
	30	54.8		7.1	33.3		386.452	83.7069		3.0669	1.31609		0.168	0.72	0.102	0.655		0.0651786	0.0236364	0.8475	0.271636		0.077	0.065
	29.6	58.1		6.7	33.3		415.635	46.0548		2.15267	1.23993		0.116	0.739	0.072	0.639		0.0719101	0.0291516	0.933708	0.353069		0.077	0.072
	28.6	62.2		9.9	27.1		474.798	80.253		2.11157	1.52159		0.117	0.729	0.095	0.678		0.0615094	0.0245267	0.833208	0.255938		0.074	0.062
	30.8	58.4		8.7	32.7		516.612	48.0343		2.07197	1.35689		0.122	0.764	0.085	0.665		0.0809441	0.0196142	0.898601	0.290193
	28	55.4		7.9	22.9		471.714	137.02		2.01736	1.51737
	26.7	51.4		7.3	26.5		655.331	117.39		2.516	1.7551
	26.5	52.8		7.6	26.5		600.573	136.453		1.86923	1.8624
	28.6	45.5		7.3	25.3		388.696	136.339		2.28873	1.79039
							361.38	72.8195
							339.897	77.16
							512.772	52.8697
							764.448	61.0868
							506.436	61.2723
							383.074	88.7794
							845.284	97.4192
							398.137	107.399
							375.353	133.236
							416.684	104.296
							436.573	45.6321
							648.345	81.882
							469.574	63.9942
							349.107	130.391
							310.315	66.7779
							404.935	92.491
							355.254	91.7796
							223.899	113.503
							520.535	106.317
							347.471	91.1404
							391.256	97.1821
							342.205	44.5186
							731.153	71.005
							369.605	84.6245
							275.929	98.6873
							427.027	89.9032
							358.213	96.0583
							434.873	91.1404
							260.257	59.932
							220.961	52.7872
							365.493	97.1821
							320.7	92.491
							279.831	54.0244
							267.663	81.449
							516.612	74.9228
							345.981	73.4587
							342.205	72.3453
							526.997	209.479
							348.163	207.355
							217.374	188.157
							450.441	103.543
							233.843	160.176
							589.643	78.356
							426.964	137.443
							265.019	143.639
							307.588	107.513
							407.222	92.656
							385.675	99.4296
							388.487	111.296
							428.286	89.8104
							415.446	163.31
							347.471	141.876
							448.322	90.5837
							478.554	91.5219
							461.182	116.864
							552.298	97.3883
							554.124	122.988
							467.959	116.895
							505.429	131.916
							418.509	100.78
							461.434	89.6042
							463.994	95.0891
							396.417	139.701
							414.607	92.2333
							456.944	74.5825
							375.5	110.441
							493.261	100.059
							691.543	71.2524
							508.849	199.787
							511.346	119.379
							591.573	79.3354
							371.367	151.98
							619.98	114.4
							384.27	118.668
							421.908	131.535
							288.601	133.112
							415.194	73.2525
							482.33	143.113
							163.455	152.114
							310.672	105.657
							390.438	162.589
							579.866	79.4179
							318.665	145.825
							537.592	145.825
							568.873	145.825
							510.695	145.825
							426.523	145.825
							592.223	145.825
							397.046	97.7388
							396.417	154.248
							430.006	120.905

## Sheet: Figure 4
	PANEL a			PANEL b			PANEL c			PANEL d			PANEL e			PANEL f			PANEL g			PANEL h			PANEL i			PANEL j			PANEL k			PANEL l			PANEL m			PANEL n
	dbm	dbdb		dbm	dbdb		dbm	dbdb		dbm	dbdb		dbm	dbdb		dbm	dbdb		dbm	dbdb		dbm	dbdb		dbm	dbdb		dbm	dbdb		dbm	dbdb		dbm	dbdb		dbm	dbdb		dbm	dbdb
	1.00563	143.95		1.19088	0.813436		1.44273	0.100754		0.846295	0.696833		0.531213	5.22745		0.693537	0.104676		1.08977	0.328634		0.749366	0.0192517		0.863364	0.21391		1.28192	0.154981		2.12424	0.199818		1.2706	0.732527		1.12029	1.50727		1.15928	2.96547
	1.62306	141.667		0.822218	0.754793		1.36086	0.23081		1.20351	0.454359		0.876522	8.32205		0.558593	0.144946		0.330561	0.259454		1.79058	0.0212051		1.83142	0.63023		1.15656	0.202165		1.04162	0.0449156		1.37841	0.454364		0.967043	1.75669		2.18799	1.55023
	1.46434	92.54		1.0458	0.638361		1.4836	0.352481		0.905833	0.767295		0.784307	3.08477		1.71997	0.17213		1.2066	0.432367		0.286856	0.0161188		0.725172	0.395755		1.09402	0.749626		0.598061	0.266663		0.966131	0.82774		0.895852	1.06073		0.0773815	4.44986
	0.128494	113.252		0.889628	0.450267		0.454692	0.20307		1.08169	0.896949		1.52173	4.38748		0.644587	0.422734		0.793859	0.636557		0.198958	0.0154701		0.731584	0.25356		0.717957	0.220203		0.593252	0.172472		0.929339	0.222273		0.999212	1.23877		0.853083	4.89405
	0.778477	84.7499		1.05148	0.56038		0.258124	0.282031		0.962667	0.924543		1.28622	2.06575		1.38332	0.46459		1.57921	0.00052535		1.97424	0.027352		0.848462	0.373008		0.749543	0.142107		0.642827	0.0929839		0.455521	0.33092		1.0176	1.59078		0.722268	1.91758

## Sheet: Figure 5
	PANEL c			PANEL d			PANEL e
	NC	PA		NC	PA		NC	PA
	0.871166	3.52197		1.69467	4.2622		1.06087	2.7235
	1.67722	6.27278		0.216083	7.26457		1.03532	1.96221
	0.451617	3.72366		1.08925	3.69294		0.903811	2.88432

## Sheet: Figure 6
	PANEL a			PANEL b			PANEL c			PANEL d			PANEL e			PANEL f			PANEL g			PANEL h			PANEL i			PANEL j			PANEL k			PANEL l			PANEL m			PANEL n
	NC	PA		NC	PA		NC	PA		NC	PA		NC	PA		NC	PA		NC	PA		NC	PA		NC	PA		NC	PA		NC	PA		NC	PA		NC	PA		NC	PA
	0.717054	12.146		1.02481	0.0408261		1.18919	0.720659		1.24723	0.192894		1.27213	0.246133		0.628097	0.0120656		0.913866	0.544941		1.05766	0.539609		0.945099	0.413953		1.3056	0.0307426		1.01719	0.0765509		0.983354	0.603427		0.698335	3.45483		0.960563	1.83888
	1.23091	10.7816		0.983956	0.0322185		0.90861	0.62083		1.05551	0.270789		1.00587	0.268783		1.21094	0.0114648		0.834262	0.228298		1.04087	0.686869		0.940424	0.451054		0.427764	0.06461		0.506424	0.277828		1.07461	0.584582		1.11611	3.37394		0.995221	1.74329
	1.05203	10.7896		0.99123	0.0222482		0.902198	0.748788		0.697259	0.236446		0.72201	0.244602		1.16097	0.0121322		1.25187	0.387686		0.901473	0.469078		1.11448	0.474379		1.26664	0.0292637		1.47639	0.179406		0.942034	0.61972		1.18556	2.91571		1.04422	2.23611

## Sheet: Figure 9
	PANEL b						PANEL c			PANEL e				PANEL f				PANEL h				PANEL j
	siNC	si-1	si-2	si-3			NC	Lv-Gm20743		siNC	Gm20743si-1	Gm20743si-2		siNC	Gm20743si-1	Gm20743si-2		Lv-vector	PA+Lv-vector	PA+Lv-Gm20743		Lv-vector	PA+Lv-vector	PA+Lv-Gm20743
	1.14576	0.307211	0.451788	0.658441			1.05521	10.9172		0.93223	2.01654	2.17919		0.989088	2.33487	2.42251		0.861141	6.2868	1.92383		0.998676	1.61562	1.03896
	1.02549	0.226122	0.398292	0.292384			0.849154	5.02481		1.02697	2.07222	2.23992		1.12693	2.26434	2.36129		1.10767	5.98901	2.16722		0.956375	1.67892	1.14122
	0.828749	0.120496	0.229426	0.255228			1.09564	8.05512		1.26848	2.04373	2.27268		1.00291	2.18735	2.25063		0.746883	5.78635	2.04372		0.977796	1.71208	1.23491
										1.02697	2.1867	2.06421		0.860762	1.98146	2.23113		0.635949	6.48077	2.29025		0.999489	1.74012	1.28681
										0.749874	2.15773	2.00915		1.28776	1.89955	2.17715		1.244	6.3836	2.41393		1.04594	1.77565	1.3447
										0.995479	2.30536	1.98223		0.732548	2.22287	2.14096		1.40435	5.88565	1.56526		1.02172	1.81268	1.41714

## Sheet: Figure 10
			PANEL b				PANEL c				PANEL f				PANEL e
			siNC	Gm20743si-1	Gm20743si-2		Lv-vector	PA+Lv-vector	PA+Lv-Gm20743		siNC	Gm20743si-1	Gm20743si-2		Lv-vector	PA+Lv-vector	PA+Lv-Gm20743
			691	167	165		591	126	716		1.09218	0.616853	0.835822		0.684883	0.116161	0.398188
			689	200	257		485	117	228		1.10998	0.638216	0.22075		1.50872	0.0834821	0.670328
			619	243	213		615	169	295		1.1349	0.836712	0.480665		1.0438	0.0966635	0.470136
			639	160	287		474	140	271		1.38236	0.190486	0.441499		0.584649	0.050254	0.271042
			588	177	195		377	141	292		0.81891	0.414796	0.494016		0.818893	0.0337773	0.293835
			591	266	177		442	97	323		1.18831	0.652458	0.286619		1.35906	0.0315804	0.275985
